# Supplementary material for: Comprehensive resource for transcription readthrough events in healthy human tissues
Source: Sci Data. 2025 Jul 10;12:1176. doi: 10.1038/s41597-025-05557-w (PMC12246424; doi:10.1038/s41597-025-05557-w)
Supplement: Supplementary file 1 — The information of samples [file 41597_2025_5557_MOESM1_ESM.xlsx]

## Sheet: Sheet1
Sample ID	Tissue	Source
ERR579126	Tonsil	NCBI
ERR579133	Tonsil	NCBI
ERR579135	Tonsil	NCBI
ERR579139	Tonsil	NCBI
ERR579145	Tonsil	NCBI
GTEX_111FC_1026_SM_5GZX1	thyroid	https://doi.org/10.6084/m9.figshare.24848265.v3
GTEX_1128S_0126_SM_5H12S	thyroid	https://doi.org/10.6084/m9.figshare.24848265.v3
GTEX_113JC_0126_SM_5EGJW	thyroid	https://doi.org/10.6084/m9.figshare.24848265.v3
GTEX_1192W_0126_SM_5EGGS	thyroid	https://doi.org/10.6084/m9.figshare.24848265.v3
GTEX_11DXY_0426_SM_5H12R	thyroid	https://doi.org/10.6084/m9.figshare.24848265.v3
GTEX_11DYG_0826_SM_5N9GH	thyroid	https://doi.org/10.6084/m9.figshare.24848265.v3
GTEX_11EMC_0226_SM_5EGLP	thyroid	https://doi.org/10.6084/m9.figshare.24848265.v3
GTEX_11EQ9_0626_SM_5A5K1	thyroid	https://doi.org/10.6084/m9.figshare.24848265.v3
GTEX_11GS4_0826_SM_5986J	thyroid	https://doi.org/10.6084/m9.figshare.24848265.v3
GTEX_11GSO_0626_SM_5A5LW	thyroid	https://doi.org/10.6084/m9.figshare.24848265.v3
GTEX_11GSP_0126_SM_5A5KU	thyroid	https://doi.org/10.6084/m9.figshare.24848265.v3
GTEX_11NUK_1026_SM_5HL5J	thyroid	https://doi.org/10.6084/m9.figshare.24848265.v3
GTEX_11NV4_0626_SM_5N9BR	thyroid	https://doi.org/10.6084/m9.figshare.24848265.v3
GTEX_11O72_2326_SM_5BC7H	thyroid	https://doi.org/10.6084/m9.figshare.24848265.v3
GTEX_11OF3_0626_SM_5BC4Y	thyroid	https://doi.org/10.6084/m9.figshare.24848265.v3
GTEX_11P82_0226_SM_5HL4O	thyroid	https://doi.org/10.6084/m9.figshare.24848265.v3
GTEX_11TUW_0226_SM_5LU8X	thyroid	https://doi.org/10.6084/m9.figshare.24848265.v3
GTEX_11ZTS_1126_SM_5LU9X	thyroid	https://doi.org/10.6084/m9.figshare.24848265.v3
GTEX_11ZVC_0126_SM_5986G	thyroid	https://doi.org/10.6084/m9.figshare.24848265.v3
GTEX_1212Z_0426_SM_5FQT6	thyroid	https://doi.org/10.6084/m9.figshare.24848265.v3
GTEX_1269C_0226_SM_5EGKS	thyroid	https://doi.org/10.6084/m9.figshare.24848265.v3
GTEX_12WSD_0926_SM_5GCNL	thyroid	https://doi.org/10.6084/m9.figshare.24848265.v3
GTEX_12WSE_1226_SM_73KUF	thyroid	https://doi.org/10.6084/m9.figshare.24848265.v3
GTEX_12WSH_0226_SM_5GCOG	thyroid	https://doi.org/10.6084/m9.figshare.24848265.v3
GTEX_12ZZY_0826_SM_5EQMT	thyroid	https://doi.org/10.6084/m9.figshare.24848265.v3
GTEX_12ZZZ_1226_SM_59HK1	thyroid	https://doi.org/10.6084/m9.figshare.24848265.v3
GTEX_13112_0326_SM_5P9IW	thyroid	https://doi.org/10.6084/m9.figshare.24848265.v3
GTEX_1313W_0726_SM_5EGK1	thyroid	https://doi.org/10.6084/m9.figshare.24848265.v3
GTEX_131XH_0526_SM_5DUX7	thyroid	https://doi.org/10.6084/m9.figshare.24848265.v3
GTEX_131YS_0726_SM_5P9G9	thyroid	https://doi.org/10.6084/m9.figshare.24848265.v3
GTEX_132NY_1026_SM_5P9IY	thyroid	https://doi.org/10.6084/m9.figshare.24848265.v3
GTEX_1399T_0126_SM_5KM15	thyroid	https://doi.org/10.6084/m9.figshare.24848265.v3
GTEX_139TS_0126_SM_5K7XJ	thyroid	https://doi.org/10.6084/m9.figshare.24848265.v3
GTEX_139UW_0126_SM_5KM1B	thyroid	https://doi.org/10.6084/m9.figshare.24848265.v3
GTEX_13FLV_0226_SM_5J2OF	thyroid	https://doi.org/10.6084/m9.figshare.24848265.v3
GTEX_13FLW_0326_SM_5J2M4	thyroid	https://doi.org/10.6084/m9.figshare.24848265.v3
GTEX_13FTY_0726_SM_5J2OH	thyroid	https://doi.org/10.6084/m9.figshare.24848265.v3
GTEX_13FXS_0726_SM_5LZXJ	thyroid	https://doi.org/10.6084/m9.figshare.24848265.v3
GTEX_13G51_1226_SM_5K7Z3	thyroid	https://doi.org/10.6084/m9.figshare.24848265.v3
GTEX_13JVG_0926_SM_5IJE1	thyroid	https://doi.org/10.6084/m9.figshare.24848265.v3
GTEX_13N2G_0726_SM_5MR38	thyroid	https://doi.org/10.6084/m9.figshare.24848265.v3
GTEX_13NYB_0726_SM_5MR4J	thyroid	https://doi.org/10.6084/m9.figshare.24848265.v3
GTEX_13NYC_2426_SM_5MR3K	thyroid	https://doi.org/10.6084/m9.figshare.24848265.v3
GTEX_13NZA_1026_SM_5MR48	thyroid	https://doi.org/10.6084/m9.figshare.24848265.v3
GTEX_13O1R_0826_SM_5J2MB	thyroid	https://doi.org/10.6084/m9.figshare.24848265.v3
GTEX_13O3Q_0626_SM_5IJG1	thyroid	https://doi.org/10.6084/m9.figshare.24848265.v3
GTEX_13OVJ_0626_SM_5J2O2	thyroid	https://doi.org/10.6084/m9.figshare.24848265.v3
GTEX_13OW6_0726_SM_5L3FX	thyroid	https://doi.org/10.6084/m9.figshare.24848265.v3
GTEX_13OW7_0826_SM_5L3EL	thyroid	https://doi.org/10.6084/m9.figshare.24848265.v3
GTEX_13OW8_0126_SM_5IJE5	thyroid	https://doi.org/10.6084/m9.figshare.24848265.v3
GTEX_13PVQ_0726_SM_5L3GI	thyroid	https://doi.org/10.6084/m9.figshare.24848265.v3
GTEX_13QJC_0826_SM_5RQKC	thyroid	https://doi.org/10.6084/m9.figshare.24848265.v3
GTEX_13VXU_0826_SM_5KLZ2	thyroid	https://doi.org/10.6084/m9.figshare.24848265.v3
GTEX_13X6J_0826_SM_5LU32	thyroid	https://doi.org/10.6084/m9.figshare.24848265.v3
GTEX_144GL_1226_SM_5O9A4	thyroid	https://doi.org/10.6084/m9.figshare.24848265.v3
GTEX_145LU_0426_SM_5O9AH	thyroid	https://doi.org/10.6084/m9.figshare.24848265.v3
GTEX_145MH_0426_SM_5LU8T	thyroid	https://doi.org/10.6084/m9.figshare.24848265.v3
GTEX_145MI_1126_SM_5O9AK	thyroid	https://doi.org/10.6084/m9.figshare.24848265.v3
GTEX_147F4_0826_SM_5QGRB	thyroid	https://doi.org/10.6084/m9.figshare.24848265.v3
GTEX_148VJ_0726_SM_5LU8J	thyroid	https://doi.org/10.6084/m9.figshare.24848265.v3
GTEX_14A5H_0726_SM_5Q5DW	thyroid	https://doi.org/10.6084/m9.figshare.24848265.v3
GTEX_14ABY_0926_SM_5Q5DY	thyroid	https://doi.org/10.6084/m9.figshare.24848265.v3
GTEX_14ASI_0726_SM_5Q5DC	thyroid	https://doi.org/10.6084/m9.figshare.24848265.v3
GTEX_14BIN_0126_SM_5TDCG	thyroid	https://doi.org/10.6084/m9.figshare.24848265.v3
GTEX_14BMV_0726_SM_73KVE	thyroid	https://doi.org/10.6084/m9.figshare.24848265.v3
GTEX_14E7W_0926_SM_5YYA4	thyroid	https://doi.org/10.6084/m9.figshare.24848265.v3
GTEX_14JIY_1226_SM_6871R	thyroid	https://doi.org/10.6084/m9.figshare.24848265.v3
GTEX_14PJM_1326_SM_664NX	thyroid	https://doi.org/10.6084/m9.figshare.24848265.v3
GTEX_14PN4_1526_SM_6871V	thyroid	https://doi.org/10.6084/m9.figshare.24848265.v3
GTEX_15D1Q_0626_SM_6AJAZ	thyroid	https://doi.org/10.6084/m9.figshare.24848265.v3
GTEX_15ER7_0726_SM_7KUMF	thyroid	https://doi.org/10.6084/m9.figshare.24848265.v3
GTEX_15G19_0626_SM_6M474	thyroid	https://doi.org/10.6084/m9.figshare.24848265.v3
GTEX_15SHU_0726_SM_7KUFI	thyroid	https://doi.org/10.6084/m9.figshare.24848265.v3
GTEX_16YQH_0326_SM_6LPJV	thyroid	https://doi.org/10.6084/m9.figshare.24848265.v3
GTEX_16Z82_0426_SM_7EPGX	thyroid	https://doi.org/10.6084/m9.figshare.24848265.v3
GTEX_17EVP_0126_SM_7EPHW	thyroid	https://doi.org/10.6084/m9.figshare.24848265.v3
GTEX_17EVQ_0526_SM_7KFSK	thyroid	https://doi.org/10.6084/m9.figshare.24848265.v3
GTEX_17HG3_0226_SM_7EWEA	thyroid	https://doi.org/10.6084/m9.figshare.24848265.v3
GTEX_17HHY_0826_SM_7EPID	thyroid	https://doi.org/10.6084/m9.figshare.24848265.v3
GTEX_17HII_1926_SM_79OLB	thyroid	https://doi.org/10.6084/m9.figshare.24848265.v3
GTEX_17MF6_0626_SM_7LT8D	thyroid	https://doi.org/10.6084/m9.figshare.24848265.v3
GTEX_18465_1426_SM_7KFTF	thyroid	https://doi.org/10.6084/m9.figshare.24848265.v3
GTEX_18A6Q_0726_SM_7LT8Y	thyroid	https://doi.org/10.6084/m9.figshare.24848265.v3
GTEX_18A7A_0826_SM_7KFTJ	thyroid	https://doi.org/10.6084/m9.figshare.24848265.v3
GTEX_1A8FM_0726_SM_7DUGK	thyroid	https://doi.org/10.6084/m9.figshare.24848265.v3
GTEX_1A8G6_0626_SM_7IGNB	thyroid	https://doi.org/10.6084/m9.figshare.24848265.v3
GTEX_1A8G7_1026_SM_73KVA	thyroid	https://doi.org/10.6084/m9.figshare.24848265.v3
GTEX_1AX9I_0626_SM_72D54	thyroid	https://doi.org/10.6084/m9.figshare.24848265.v3
GTEX_1B8L1_1626_SM_7IGMH	thyroid	https://doi.org/10.6084/m9.figshare.24848265.v3
GTEX_1B8SF_0626_SM_73KVV	thyroid	https://doi.org/10.6084/m9.figshare.24848265.v3
GTEX_1B8SG_1126_SM_7IGMT	thyroid	https://doi.org/10.6084/m9.figshare.24848265.v3
GTEX_1B933_1026_SM_7P8RO	thyroid	https://doi.org/10.6084/m9.figshare.24848265.v3
GTEX_1BAJH_0926_SM_79OO6	thyroid	https://doi.org/10.6084/m9.figshare.24848265.v3
GTEX_1C6VQ_0526_SM_7MGWD	thyroid	https://doi.org/10.6084/m9.figshare.24848265.v3
GTEX_1C6VR_0426_SM_7IGN6	thyroid	https://doi.org/10.6084/m9.figshare.24848265.v3
GTEX_1CB4G_1526_SM_7P8QG	thyroid	https://doi.org/10.6084/m9.figshare.24848265.v3
GTEX_1E1VI_0726_SM_7P8QJ	thyroid	https://doi.org/10.6084/m9.figshare.24848265.v3
GTEX_1EKGG_0726_SM_7IGPX	thyroid	https://doi.org/10.6084/m9.figshare.24848265.v3
GTEX_1EMGI_0826_SM_7EPHY	thyroid	https://doi.org/10.6084/m9.figshare.24848265.v3
GTEX_1EN7A_1026_SM_7IGPZ	thyroid	https://doi.org/10.6084/m9.figshare.24848265.v3
GTEX_1EU9M_0626_SM_7MXUT	thyroid	https://doi.org/10.6084/m9.figshare.24848265.v3
GTEX_1EWIQ_0826_SM_7MXTH	thyroid	https://doi.org/10.6084/m9.figshare.24848265.v3
GTEX_1EX96_0126_SM_9KNVH	thyroid	https://doi.org/10.6084/m9.figshare.24848265.v3
GTEX_1F6IF_1126_SM_9KNV2	thyroid	https://doi.org/10.6084/m9.figshare.24848265.v3
GTEX_1F88F_0726_SM_7P8R7	thyroid	https://doi.org/10.6084/m9.figshare.24848265.v3
GTEX_1GF9V_0926_SM_9KNW7	thyroid	https://doi.org/10.6084/m9.figshare.24848265.v3
GTEX_1GMRU_1126_SM_9KNV1	thyroid	https://doi.org/10.6084/m9.figshare.24848265.v3
GTEX_1GN1V_0626_SM_7P8QU	thyroid	https://doi.org/10.6084/m9.figshare.24848265.v3
GTEX_1GN2E_0826_SM_9WYT8	thyroid	https://doi.org/10.6084/m9.figshare.24848265.v3
GTEX_1GN73_0826_SM_9OSW4	thyroid	https://doi.org/10.6084/m9.figshare.24848265.v3
GTEX_1GTWX_0726_SM_9WPPA	thyroid	https://doi.org/10.6084/m9.figshare.24848265.v3
GTEX_1GZ2Q_0826_SM_7P8TK	thyroid	https://doi.org/10.6084/m9.figshare.24848265.v3
GTEX_1GZ4I_0626_SM_9WPPN	thyroid	https://doi.org/10.6084/m9.figshare.24848265.v3
GTEX_1GZHY_1426_SM_9WG5H	thyroid	https://doi.org/10.6084/m9.figshare.24848265.v3
GTEX_1H1CY_0726_SM_9OSXX	thyroid	https://doi.org/10.6084/m9.figshare.24848265.v3
GTEX_1H1DF_1026_SM_9QEJ1	thyroid	https://doi.org/10.6084/m9.figshare.24848265.v3
GTEX_1HB9E_0826_SM_CNNQJ	thyroid	https://doi.org/10.6084/m9.figshare.24848265.v3
GTEX_1HBPI_0826_SM_9WYTX	thyroid	https://doi.org/10.6084/m9.figshare.24848265.v3
GTEX_1HFI6_1326_SM_A9SL8	thyroid	https://doi.org/10.6084/m9.figshare.24848265.v3
GTEX_1HGF4_0726_SM_9WYU9	thyroid	https://doi.org/10.6084/m9.figshare.24848265.v3
GTEX_1HT8W_1526_SM_CE6S3	thyroid	https://doi.org/10.6084/m9.figshare.24848265.v3
GTEX_1I1GP_0326_SM_CNPQ4	thyroid	https://doi.org/10.6084/m9.figshare.24848265.v3
GTEX_1I1GQ_0826_SM_CNNQR	thyroid	https://doi.org/10.6084/m9.figshare.24848265.v3
GTEX_1I1GR_1126_SM_A9G2I	thyroid	https://doi.org/10.6084/m9.figshare.24848265.v3
GTEX_1I1GV_0726_SM_ARZLY	thyroid	https://doi.org/10.6084/m9.figshare.24848265.v3
GTEX_1IDJH_0826_SM_CE6SY	thyroid	https://doi.org/10.6084/m9.figshare.24848265.v3
GTEX_1IKJJ_1026_SM_A96SQ	thyroid	https://doi.org/10.6084/m9.figshare.24848265.v3
GTEX_1IKOH_0626_SM_CJI35	thyroid	https://doi.org/10.6084/m9.figshare.24848265.v3
GTEX_1IL2U_0826_SM_CL53Q	thyroid	https://doi.org/10.6084/m9.figshare.24848265.v3
GTEX_1IL2V_0626_SM_ARU7S	thyroid	https://doi.org/10.6084/m9.figshare.24848265.v3
GTEX_1IOXB_1026_SM_CJI4D	thyroid	https://doi.org/10.6084/m9.figshare.24848265.v3
GTEX_1IY9M_1026_SM_A96TG	thyroid	https://doi.org/10.6084/m9.figshare.24848265.v3
GTEX_1J8EW_1126_SM_A96T8	thyroid	https://doi.org/10.6084/m9.figshare.24848265.v3
GTEX_1J8JJ_0726_SM_AHZ3E	thyroid	https://doi.org/10.6084/m9.figshare.24848265.v3
GTEX_1JJEA_0626_SM_D3L96	thyroid	https://doi.org/10.6084/m9.figshare.24848265.v3
GTEX_1JMLX_0826_SM_CNNPP	thyroid	https://doi.org/10.6084/m9.figshare.24848265.v3
GTEX_1JMQJ_2026_SM_CNPP9	thyroid	https://doi.org/10.6084/m9.figshare.24848265.v3
GTEX_1KD4Q_1026_SM_CXZKJ	thyroid	https://doi.org/10.6084/m9.figshare.24848265.v3
GTEX_1KD5A_0426_SM_D4P3X	thyroid	https://doi.org/10.6084/m9.figshare.24848265.v3
GTEX_1LB8K_0626_SM_D4P3Z	thyroid	https://doi.org/10.6084/m9.figshare.24848265.v3
GTEX_1LG7Y_0626_SM_DHXJM	thyroid	https://doi.org/10.6084/m9.figshare.24848265.v3
GTEX_1M4P7_0626_SM_EVR51	thyroid	https://doi.org/10.6084/m9.figshare.24848265.v3
GTEX_1MA7X_0926_SM_DIPEJ	thyroid	https://doi.org/10.6084/m9.figshare.24848265.v3
GTEX_1MJK2_0826_SM_DTXE8	thyroid	https://doi.org/10.6084/m9.figshare.24848265.v3
GTEX_1N5O9_1026_SM_DTX8Y	thyroid	https://doi.org/10.6084/m9.figshare.24848265.v3
GTEX_1OJC4_0526_SM_E6CQV	thyroid	https://doi.org/10.6084/m9.figshare.24848265.v3
GTEX_1PBJI_0726_SM_EXUSQ	thyroid	https://doi.org/10.6084/m9.figshare.24848265.v3
GTEX_1PPGY_1426_SM_EVR3R	thyroid	https://doi.org/10.6084/m9.figshare.24848265.v3
GTEX_1QMI2_0826_SM_EXUT4	thyroid	https://doi.org/10.6084/m9.figshare.24848265.v3
GTEX_1QP6S_2526_SM_DTX9Z	thyroid	https://doi.org/10.6084/m9.figshare.24848265.v3
GTEX_1RQEC_1026_SM_EVR5B	thyroid	https://doi.org/10.6084/m9.figshare.24848265.v3
GTEX_YFC4_2626_SM_5P9FQ	thyroid	https://doi.org/10.6084/m9.figshare.24848265.v3
GTEX_YJ89_0726_SM_5P9F7	thyroid	https://doi.org/10.6084/m9.figshare.24848265.v3
GTEX_Z93S_0526_SM_EVYB4	thyroid	https://doi.org/10.6084/m9.figshare.24848265.v3
GTEX_ZAK1_0726_SM_5HL8Q	thyroid	https://doi.org/10.6084/m9.figshare.24848265.v3
GTEX_ZDTS_0926_SM_5YY9D	thyroid	https://doi.org/10.6084/m9.figshare.24848265.v3
GTEX_ZDXO_1726_SM_5HL6L	thyroid	https://doi.org/10.6084/m9.figshare.24848265.v3
GTEX_ZUA1_0926_SM_4YCDX	thyroid	https://doi.org/10.6084/m9.figshare.24848265.v3
GTEX_ZVT3_0726_SM_5GICN	thyroid	https://doi.org/10.6084/m9.figshare.24848265.v3
GTEX_ZVZQ_0626_SM_59HJU	thyroid	https://doi.org/10.6084/m9.figshare.24848265.v3
GTEX_ZYFC_0926_SM_5GZWW	thyroid	https://doi.org/10.6084/m9.figshare.24848265.v3
GTEX_ZYT6_0426_SM_5GID3	thyroid	https://doi.org/10.6084/m9.figshare.24848265.v3
GTEX_111FC_1926_SM_5GZYC	testis	https://doi.org/10.6084/m9.figshare.24848265.v3
GTEX_11EQ9_1926_SM_5PNVV	testis	https://doi.org/10.6084/m9.figshare.24848265.v3
GTEX_11GS4_2026_SM_5N9CP	testis	https://doi.org/10.6084/m9.figshare.24848265.v3
GTEX_11NUK_2626_SM_5A5MB	testis	https://doi.org/10.6084/m9.figshare.24848265.v3
GTEX_11NV4_1726_SM_5N9FC	testis	https://doi.org/10.6084/m9.figshare.24848265.v3
GTEX_11ONC_2226_SM_5HL6D	testis	https://doi.org/10.6084/m9.figshare.24848265.v3
GTEX_11P82_1526_SM_5BC5M	testis	https://doi.org/10.6084/m9.figshare.24848265.v3
GTEX_11WQK_2826_SM_5EQKH	testis	https://doi.org/10.6084/m9.figshare.24848265.v3
GTEX_1212Z_0326_SM_5FQSJ	testis	https://doi.org/10.6084/m9.figshare.24848265.v3
GTEX_12WSM_1326_SM_5GCP9	testis	https://doi.org/10.6084/m9.figshare.24848265.v3
GTEX_139TT_2226_SM_5LZWO	testis	https://doi.org/10.6084/m9.figshare.24848265.v3
GTEX_13FLW_2126_SM_5N9FD	testis	https://doi.org/10.6084/m9.figshare.24848265.v3
GTEX_13NYB_2226_SM_5MR58	testis	https://doi.org/10.6084/m9.figshare.24848265.v3
GTEX_13OVH_0726_SM_5N9BU	testis	https://doi.org/10.6084/m9.figshare.24848265.v3
GTEX_13OVL_0426_SM_5IFG6	testis	https://doi.org/10.6084/m9.figshare.24848265.v3
GTEX_13OW6_0126_SM_5IJGM	testis	https://doi.org/10.6084/m9.figshare.24848265.v3
GTEX_13OW8_0526_SM_5KM24	testis	https://doi.org/10.6084/m9.figshare.24848265.v3
GTEX_13VXU_0726_SM_5J2O7	testis	https://doi.org/10.6084/m9.figshare.24848265.v3
GTEX_144GL_0726_SM_5LU4P	testis	https://doi.org/10.6084/m9.figshare.24848265.v3
GTEX_145MH_2326_SM_5O9AW	testis	https://doi.org/10.6084/m9.figshare.24848265.v3
GTEX_147GR_0626_SM_5S2PK	testis	https://doi.org/10.6084/m9.figshare.24848265.v3
GTEX_14ABY_0626_SM_5Q5C9	testis	https://doi.org/10.6084/m9.figshare.24848265.v3
GTEX_14C39_0526_SM_664OF	testis	https://doi.org/10.6084/m9.figshare.24848265.v3
GTEX_14E7W_0726_SM_664OK	testis	https://doi.org/10.6084/m9.figshare.24848265.v3
GTEX_16YQH_1826_SM_6LPJW	testis	https://doi.org/10.6084/m9.figshare.24848265.v3
GTEX_17EVP_2426_SM_7IGNK	testis	https://doi.org/10.6084/m9.figshare.24848265.v3
GTEX_17HHY_0726_SM_7IGM6	testis	https://doi.org/10.6084/m9.figshare.24848265.v3
GTEX_17MF6_2726_SM_7IGMZ	testis	https://doi.org/10.6084/m9.figshare.24848265.v3
GTEX_18A6Q_2626_SM_7KFT3	testis	https://doi.org/10.6084/m9.figshare.24848265.v3
GTEX_1AX9I_1826_SM_72D5I	testis	https://doi.org/10.6084/m9.figshare.24848265.v3
GTEX_1B8L1_2326_SM_9JGGA	testis	https://doi.org/10.6084/m9.figshare.24848265.v3
GTEX_1BAJH_0726_SM_7IGMF	testis	https://doi.org/10.6084/m9.figshare.24848265.v3
GTEX_1C6VR_1526_SM_7MKG9	testis	https://doi.org/10.6084/m9.figshare.24848265.v3
GTEX_1CB4G_2426_SM_7DUGM	testis	https://doi.org/10.6084/m9.figshare.24848265.v3
GTEX_1EKGG_2726_SM_79OOD	testis	https://doi.org/10.6084/m9.figshare.24848265.v3
GTEX_1EMGI_0626_SM_7MXUS	testis	https://doi.org/10.6084/m9.figshare.24848265.v3
GTEX_1EN7A_2226_SM_7MXU6	testis	https://doi.org/10.6084/m9.figshare.24848265.v3
GTEX_1EU9M_1626_SM_7EWF2	testis	https://doi.org/10.6084/m9.figshare.24848265.v3
GTEX_1F6I4_1426_SM_7MXU3	testis	https://doi.org/10.6084/m9.figshare.24848265.v3
GTEX_1F6IF_0526_SM_7MKHD	testis	https://doi.org/10.6084/m9.figshare.24848265.v3
GTEX_1F75A_2826_SM_7MXTS	testis	https://doi.org/10.6084/m9.figshare.24848265.v3
GTEX_1GN1V_1826_SM_9JGGD	testis	https://doi.org/10.6084/m9.figshare.24848265.v3
GTEX_1GN2E_0126_SM_9OSW8	testis	https://doi.org/10.6084/m9.figshare.24848265.v3
GTEX_1H4P4_1926_SM_9WPOO	testis	https://doi.org/10.6084/m9.figshare.24848265.v3
GTEX_1HSKV_1826_SM_CNPPM	testis	https://doi.org/10.6084/m9.figshare.24848265.v3
GTEX_1I1GP_2426_SM_B2LXK	testis	https://doi.org/10.6084/m9.figshare.24848265.v3
GTEX_1I1GV_2526_SM_B2LXL	testis	https://doi.org/10.6084/m9.figshare.24848265.v3
GTEX_1IKJJ_2126_SM_C1YQU	testis	https://doi.org/10.6084/m9.figshare.24848265.v3
GTEX_1IL2U_0126_SM_CNPQ5	testis	https://doi.org/10.6084/m9.figshare.24848265.v3
GTEX_1IY9M_2526_SM_C1YQF	testis	https://doi.org/10.6084/m9.figshare.24848265.v3
GTEX_1JMLX_0726_SM_AHZ3M	testis	https://doi.org/10.6084/m9.figshare.24848265.v3
GTEX_1JMQJ_0726_SM_CXZJJ	testis	https://doi.org/10.6084/m9.figshare.24848265.v3
GTEX_1KANB_2126_SM_DHXJV	testis	https://doi.org/10.6084/m9.figshare.24848265.v3
GTEX_1KD4Q_2126_SM_EV7A6	testis	https://doi.org/10.6084/m9.figshare.24848265.v3
GTEX_1KD5A_1826_SM_DHXJI	testis	https://doi.org/10.6084/m9.figshare.24848265.v3
GTEX_1KWVE_1126_SM_DHXJY	testis	https://doi.org/10.6084/m9.figshare.24848265.v3
GTEX_1LG7Y_2326_SM_EVR56	testis	https://doi.org/10.6084/m9.figshare.24848265.v3
GTEX_1LVA9_2826_SM_EAZ5D	testis	https://doi.org/10.6084/m9.figshare.24848265.v3
GTEX_1MJK2_1326_SM_EV7A4	testis	https://doi.org/10.6084/m9.figshare.24848265.v3
GTEX_1QMI2_2826_SM_DPRXR	testis	https://doi.org/10.6084/m9.figshare.24848265.v3
GTEX_1QP6S_0826_SM_E6CPP	testis	https://doi.org/10.6084/m9.figshare.24848265.v3
GTEX_YJ89_0626_SM_4TT3Z	testis	https://doi.org/10.6084/m9.figshare.24848265.v3
GTEX_ZUA1_2726_SM_59HLJ	testis	https://doi.org/10.6084/m9.figshare.24848265.v3
GTEX_ZVTK_0126_SM_57WDG	testis	https://doi.org/10.6084/m9.figshare.24848265.v3
GTEX_ZYFC_0126_SM_5GIEH	testis	https://doi.org/10.6084/m9.figshare.24848265.v3
ERR480247	tendon	NCBI
ERR480248	tendon	NCBI
ERR480249	tendon	NCBI
ERR480250	tendon	NCBI
ERR480251	tendon	NCBI
ERR480252	tendon	NCBI
ERR480253	tendon	NCBI
ERR480254	tendon	NCBI
ERR480255	tendon	NCBI
ERR315369	Stomach	NCBI
ERR315379	Stomach	NCBI
ERR315467	Stomach	NCBI
ERR315485	Stomach	NCBI
ERR315338	Spleen	NCBI
ERR315405	Spleen	NCBI
ERR315416	Spleen	NCBI
ERR315448	Spleen	NCBI
ERR315473	Spleen	NCBI
ERR579125	Smooth_muscle	NCBI
ERR579131	Smooth_muscle	NCBI
ERR579153	Smooth_muscle	NCBI
ERR315344	Small_intestine	NCBI
ERR315364	Small_intestine	NCBI
ERR315381	Small_intestine	NCBI
ERR315388	Small_intestine	NCBI
ERR315408	Small_intestine	NCBI
ERR315409	Small_intestine	NCBI
ERR315419	Small_intestine	NCBI
ERR315423	Small_intestine	NCBI
GTEX_111FC_0126_SM_5N9DL	skin-sun-exposed	https://doi.org/10.6084/m9.figshare.24848265.v3
GTEX_1128S_2326_SM_5GZZY	skin-sun-exposed	https://doi.org/10.6084/m9.figshare.24848265.v3
GTEX_113JC_2326_SM_5EQ4E	skin-sun-exposed	https://doi.org/10.6084/m9.figshare.24848265.v3
GTEX_117XS_2726_SM_5N9BL	skin-sun-exposed	https://doi.org/10.6084/m9.figshare.24848265.v3
GTEX_1192W_2626_SM_5Q5AF	skin-sun-exposed	https://doi.org/10.6084/m9.figshare.24848265.v3
GTEX_11DXW_0226_SM_5H122	skin-sun-exposed	https://doi.org/10.6084/m9.figshare.24848265.v3
GTEX_11DXY_2626_SM_5GIE7	skin-sun-exposed	https://doi.org/10.6084/m9.figshare.24848265.v3
GTEX_11DYG_0126_SM_59883	skin-sun-exposed	https://doi.org/10.6084/m9.figshare.24848265.v3
GTEX_11EMC_2926_SM_5EQ4F	skin-sun-exposed	https://doi.org/10.6084/m9.figshare.24848265.v3
GTEX_11GS4_2726_SM_5A5LE	skin-sun-exposed	https://doi.org/10.6084/m9.figshare.24848265.v3
GTEX_11GSO_2426_SM_5A5LY	skin-sun-exposed	https://doi.org/10.6084/m9.figshare.24848265.v3
GTEX_11GSP_2526_SM_5N9BP	skin-sun-exposed	https://doi.org/10.6084/m9.figshare.24848265.v3
GTEX_11H98_0126_SM_5EGHG	skin-sun-exposed	https://doi.org/10.6084/m9.figshare.24848265.v3
GTEX_11NUK_0126_SM_5A5L3	skin-sun-exposed	https://doi.org/10.6084/m9.figshare.24848265.v3
GTEX_11O72_0126_SM_59887	skin-sun-exposed	https://doi.org/10.6084/m9.figshare.24848265.v3
GTEX_11OC5_0126_SM_5HL6A	skin-sun-exposed	https://doi.org/10.6084/m9.figshare.24848265.v3
GTEX_11OF3_2626_SM_5GU7F	skin-sun-exposed	https://doi.org/10.6084/m9.figshare.24848265.v3
GTEX_11P82_1626_SM_59879	skin-sun-exposed	https://doi.org/10.6084/m9.figshare.24848265.v3
GTEX_11TUW_2726_SM_E9J4M	skin-sun-exposed	https://doi.org/10.6084/m9.figshare.24848265.v3
GTEX_11UD2_0226_SM_5EQKY	skin-sun-exposed	https://doi.org/10.6084/m9.figshare.24848265.v3
GTEX_11WQC_2526_SM_5CVLE	skin-sun-exposed	https://doi.org/10.6084/m9.figshare.24848265.v3
GTEX_11WQK_0526_SM_5EQLD	skin-sun-exposed	https://doi.org/10.6084/m9.figshare.24848265.v3
GTEX_11ZTS_0126_SM_5EQ6M	skin-sun-exposed	https://doi.org/10.6084/m9.figshare.24848265.v3
GTEX_11ZUS_0626_SM_59885	skin-sun-exposed	https://doi.org/10.6084/m9.figshare.24848265.v3
GTEX_11ZVC_2526_SM_5FQTE	skin-sun-exposed	https://doi.org/10.6084/m9.figshare.24848265.v3
GTEX_12126_0326_SM_5PNW3	skin-sun-exposed	https://doi.org/10.6084/m9.figshare.24848265.v3
GTEX_1212Z_2526_SM_5EGKP	skin-sun-exposed	https://doi.org/10.6084/m9.figshare.24848265.v3
GTEX_1269C_2526_SM_5EGJ3	skin-sun-exposed	https://doi.org/10.6084/m9.figshare.24848265.v3
GTEX_12WSC_0126_SM_5EQ4P	skin-sun-exposed	https://doi.org/10.6084/m9.figshare.24848265.v3
GTEX_12WSD_0126_SM_59HKN	skin-sun-exposed	https://doi.org/10.6084/m9.figshare.24848265.v3
GTEX_12WSE_0526_SM_793B2	skin-sun-exposed	https://doi.org/10.6084/m9.figshare.24848265.v3
GTEX_12ZZX_0126_SM_5EGK9	skin-sun-exposed	https://doi.org/10.6084/m9.figshare.24848265.v3
GTEX_12ZZY_0226_SM_5LZVE	skin-sun-exposed	https://doi.org/10.6084/m9.figshare.24848265.v3
GTEX_1313W_0126_SM_5LZUN	skin-sun-exposed	https://doi.org/10.6084/m9.figshare.24848265.v3
GTEX_131XH_2226_SM_5DUXJ	skin-sun-exposed	https://doi.org/10.6084/m9.figshare.24848265.v3
GTEX_131YS_0126_SM_5KM1M	skin-sun-exposed	https://doi.org/10.6084/m9.figshare.24848265.v3
GTEX_132NY_0326_SM_5IJBL	skin-sun-exposed	https://doi.org/10.6084/m9.figshare.24848265.v3
GTEX_1399T_2826_SM_5KLYZ	skin-sun-exposed	https://doi.org/10.6084/m9.figshare.24848265.v3
GTEX_139TS_2826_SM_5J1OO	skin-sun-exposed	https://doi.org/10.6084/m9.figshare.24848265.v3
GTEX_139TT_0126_SM_5K7Y5	skin-sun-exposed	https://doi.org/10.6084/m9.figshare.24848265.v3
GTEX_139UW_2826_SM_5L3E7	skin-sun-exposed	https://doi.org/10.6084/m9.figshare.24848265.v3
GTEX_13CF2_2526_SM_5LZYX	skin-sun-exposed	https://doi.org/10.6084/m9.figshare.24848265.v3
GTEX_13FTY_0526_SM_5L3EV	skin-sun-exposed	https://doi.org/10.6084/m9.figshare.24848265.v3
GTEX_13FXS_0226_SM_5IJCK	skin-sun-exposed	https://doi.org/10.6084/m9.figshare.24848265.v3
GTEX_13G51_2526_SM_5LZYK	skin-sun-exposed	https://doi.org/10.6084/m9.figshare.24848265.v3
GTEX_13N2G_2626_SM_5J1OT	skin-sun-exposed	https://doi.org/10.6084/m9.figshare.24848265.v3
GTEX_13NYB_2526_SM_5K7Z6	skin-sun-exposed	https://doi.org/10.6084/m9.figshare.24848265.v3
GTEX_13NYC_0326_SM_E9J4S	skin-sun-exposed	https://doi.org/10.6084/m9.figshare.24848265.v3
GTEX_13NZA_0226_SM_5K7Z7	skin-sun-exposed	https://doi.org/10.6084/m9.figshare.24848265.v3
GTEX_13O1R_0126_SM_5L3EH	skin-sun-exposed	https://doi.org/10.6084/m9.figshare.24848265.v3
GTEX_13O3Q_2426_SM_5IJBR	skin-sun-exposed	https://doi.org/10.6084/m9.figshare.24848265.v3
GTEX_13OVH_0126_SM_5MR4B	skin-sun-exposed	https://doi.org/10.6084/m9.figshare.24848265.v3
GTEX_13OVJ_0126_SM_5KM36	skin-sun-exposed	https://doi.org/10.6084/m9.figshare.24848265.v3
GTEX_13OVL_0226_SM_5L3E9	skin-sun-exposed	https://doi.org/10.6084/m9.figshare.24848265.v3
GTEX_13OW6_0426_SM_5L3HM	skin-sun-exposed	https://doi.org/10.6084/m9.figshare.24848265.v3
GTEX_13OW7_0126_SM_5MR3B	skin-sun-exposed	https://doi.org/10.6084/m9.figshare.24848265.v3
GTEX_13OW8_1326_SM_5J1OW	skin-sun-exposed	https://doi.org/10.6084/m9.figshare.24848265.v3
GTEX_13S7M_0126_SM_5SI6A	skin-sun-exposed	https://doi.org/10.6084/m9.figshare.24848265.v3
GTEX_13SLW_0126_SM_5SI6C	skin-sun-exposed	https://doi.org/10.6084/m9.figshare.24848265.v3
GTEX_13SLX_0526_SM_5S2ON	skin-sun-exposed	https://doi.org/10.6084/m9.figshare.24848265.v3
GTEX_13VXU_0126_SM_5SI9F	skin-sun-exposed	https://doi.org/10.6084/m9.figshare.24848265.v3
GTEX_13X6J_0126_SM_5QGOU	skin-sun-exposed	https://doi.org/10.6084/m9.figshare.24848265.v3
GTEX_144FL_0126_SM_5TDC8	skin-sun-exposed	https://doi.org/10.6084/m9.figshare.24848265.v3
GTEX_144GL_0126_SM_5TDE2	skin-sun-exposed	https://doi.org/10.6084/m9.figshare.24848265.v3
GTEX_145LU_0126_SM_5TDCB	skin-sun-exposed	https://doi.org/10.6084/m9.figshare.24848265.v3
GTEX_145MF_0626_SM_5LUAI	skin-sun-exposed	https://doi.org/10.6084/m9.figshare.24848265.v3
GTEX_145MI_0526_SM_5O9A8	skin-sun-exposed	https://doi.org/10.6084/m9.figshare.24848265.v3
GTEX_147GR_0526_SM_5S2MY	skin-sun-exposed	https://doi.org/10.6084/m9.figshare.24848265.v3
GTEX_14ABY_0226_SM_5TDCQ	skin-sun-exposed	https://doi.org/10.6084/m9.figshare.24848265.v3
GTEX_14BIL_0126_SM_5SI92	skin-sun-exposed	https://doi.org/10.6084/m9.figshare.24848265.v3
GTEX_14BIN_0626_SM_793DP	skin-sun-exposed	https://doi.org/10.6084/m9.figshare.24848265.v3
GTEX_14BMV_0126_SM_5S2PO	skin-sun-exposed	https://doi.org/10.6084/m9.figshare.24848265.v3
GTEX_14E6D_0126_SM_62LDV	skin-sun-exposed	https://doi.org/10.6084/m9.figshare.24848265.v3
GTEX_14E7W_0126_SM_6LLJ9	skin-sun-exposed	https://doi.org/10.6084/m9.figshare.24848265.v3
GTEX_14JG1_0426_SM_6ETZZ	skin-sun-exposed	https://doi.org/10.6084/m9.figshare.24848265.v3
GTEX_14JIY_0126_SM_6LLH6	skin-sun-exposed	https://doi.org/10.6084/m9.figshare.24848265.v3
GTEX_14PJM_0226_SM_62LF1	skin-sun-exposed	https://doi.org/10.6084/m9.figshare.24848265.v3
GTEX_14PN4_0126_SM_6EU2V	skin-sun-exposed	https://doi.org/10.6084/m9.figshare.24848265.v3
GTEX_15D1Q_0126_SM_7KUG6	skin-sun-exposed	https://doi.org/10.6084/m9.figshare.24848265.v3
GTEX_15DCD_0126_SM_7KUEK	skin-sun-exposed	https://doi.org/10.6084/m9.figshare.24848265.v3
GTEX_15DYW_0126_SM_7KULE	skin-sun-exposed	https://doi.org/10.6084/m9.figshare.24848265.v3
GTEX_15ER7_0326_SM_7KUEV	skin-sun-exposed	https://doi.org/10.6084/m9.figshare.24848265.v3
GTEX_15G19_0126_SM_6PANQ	skin-sun-exposed	https://doi.org/10.6084/m9.figshare.24848265.v3
GTEX_15SHU_0126_SM_7KUEH	skin-sun-exposed	https://doi.org/10.6084/m9.figshare.24848265.v3
GTEX_16GPK_0126_SM_7DHLE	skin-sun-exposed	https://doi.org/10.6084/m9.figshare.24848265.v3
GTEX_16YQH_0126_SM_7DUFJ	skin-sun-exposed	https://doi.org/10.6084/m9.figshare.24848265.v3
GTEX_17EVP_0326_SM_7DHLG	skin-sun-exposed	https://doi.org/10.6084/m9.figshare.24848265.v3
GTEX_17EVQ_0226_SM_7LG4P	skin-sun-exposed	https://doi.org/10.6084/m9.figshare.24848265.v3
GTEX_17HHY_0126_SM_7LG5D	skin-sun-exposed	https://doi.org/10.6084/m9.figshare.24848265.v3
GTEX_17HII_0226_SM_7LG4E	skin-sun-exposed	https://doi.org/10.6084/m9.figshare.24848265.v3
GTEX_17MF6_0126_SM_7LG4F	skin-sun-exposed	https://doi.org/10.6084/m9.figshare.24848265.v3
GTEX_18465_0126_SM_731BN	skin-sun-exposed	https://doi.org/10.6084/m9.figshare.24848265.v3
GTEX_18A6Q_0126_SM_731BZ	skin-sun-exposed	https://doi.org/10.6084/m9.figshare.24848265.v3
GTEX_18A7A_0226_SM_718BH	skin-sun-exposed	https://doi.org/10.6084/m9.figshare.24848265.v3
GTEX_1A32A_0126_SM_718B1	skin-sun-exposed	https://doi.org/10.6084/m9.figshare.24848265.v3
GTEX_1A8FM_0226_SM_7SB7Q	skin-sun-exposed	https://doi.org/10.6084/m9.figshare.24848265.v3
GTEX_1AX9I_0126_SM_7SB74	skin-sun-exposed	https://doi.org/10.6084/m9.figshare.24848265.v3
GTEX_1B8L1_2526_SM_9WYTF	skin-sun-exposed	https://doi.org/10.6084/m9.figshare.24848265.v3
GTEX_1B8SF_1426_SM_7DUGL	skin-sun-exposed	https://doi.org/10.6084/m9.figshare.24848265.v3
GTEX_1B8SG_0126_SM_73KZ3	skin-sun-exposed	https://doi.org/10.6084/m9.figshare.24848265.v3
GTEX_1B933_0126_SM_7PC29	skin-sun-exposed	https://doi.org/10.6084/m9.figshare.24848265.v3
GTEX_1B996_0226_SM_7RHGO	skin-sun-exposed	https://doi.org/10.6084/m9.figshare.24848265.v3
GTEX_1BAJH_0526_SM_793CQ	skin-sun-exposed	https://doi.org/10.6084/m9.figshare.24848265.v3
GTEX_1C64N_0126_SM_793D7	skin-sun-exposed	https://doi.org/10.6084/m9.figshare.24848265.v3
GTEX_1C6VQ_0126_SM_7P8RI	skin-sun-exposed	https://doi.org/10.6084/m9.figshare.24848265.v3
GTEX_1C6VS_0526_SM_7DUEN	skin-sun-exposed	https://doi.org/10.6084/m9.figshare.24848265.v3
GTEX_1C6WA_0126_SM_7PC2B	skin-sun-exposed	https://doi.org/10.6084/m9.figshare.24848265.v3
GTEX_1CAMQ_0226_SM_7IGPK	skin-sun-exposed	https://doi.org/10.6084/m9.figshare.24848265.v3
GTEX_1CAV2_2226_SM_7P8P2	skin-sun-exposed	https://doi.org/10.6084/m9.figshare.24848265.v3
GTEX_1CB4G_0226_SM_7PC3O	skin-sun-exposed	https://doi.org/10.6084/m9.figshare.24848265.v3
GTEX_1E1VI_0126_SM_7DHMZ	skin-sun-exposed	https://doi.org/10.6084/m9.figshare.24848265.v3
GTEX_1E2YA_0126_SM_9KNUC	skin-sun-exposed	https://doi.org/10.6084/m9.figshare.24848265.v3
GTEX_1EKGG_0226_SM_9WYTH	skin-sun-exposed	https://doi.org/10.6084/m9.figshare.24848265.v3
GTEX_1EMGI_0126_SM_9KNUE	skin-sun-exposed	https://doi.org/10.6084/m9.figshare.24848265.v3
GTEX_1EN7A_0126_SM_7SB81	skin-sun-exposed	https://doi.org/10.6084/m9.figshare.24848265.v3
GTEX_1EU9M_0226_SM_7P8SP	skin-sun-exposed	https://doi.org/10.6084/m9.figshare.24848265.v3
GTEX_1EWIQ_0126_SM_7RHH2	skin-sun-exposed	https://doi.org/10.6084/m9.figshare.24848265.v3
GTEX_1EX96_1626_SM_7PBXR	skin-sun-exposed	https://doi.org/10.6084/m9.figshare.24848265.v3
GTEX_1F6IF_0726_SM_7P8TW	skin-sun-exposed	https://doi.org/10.6084/m9.figshare.24848265.v3
GTEX_1F75A_0126_SM_7RHGM	skin-sun-exposed	https://doi.org/10.6084/m9.figshare.24848265.v3
GTEX_1F7RK_0126_SM_7PC2S	skin-sun-exposed	https://doi.org/10.6084/m9.figshare.24848265.v3
GTEX_1F88F_2726_SM_7PBZZ	skin-sun-exposed	https://doi.org/10.6084/m9.figshare.24848265.v3
GTEX_1GF9V_0326_SM_7RHI5	skin-sun-exposed	https://doi.org/10.6084/m9.figshare.24848265.v3
GTEX_1GMRU_0126_SM_9YFLV	skin-sun-exposed	https://doi.org/10.6084/m9.figshare.24848265.v3
GTEX_1GN1V_0126_SM_9WPOS	skin-sun-exposed	https://doi.org/10.6084/m9.figshare.24848265.v3
GTEX_1GN2E_0426_SM_9MQKX	skin-sun-exposed	https://doi.org/10.6084/m9.figshare.24848265.v3
GTEX_1GN73_0226_SM_9WG67	skin-sun-exposed	https://doi.org/10.6084/m9.figshare.24848265.v3
GTEX_1GPI6_0126_SM_9WG69	skin-sun-exposed	https://doi.org/10.6084/m9.figshare.24848265.v3
GTEX_1GTWX_0126_SM_9YFLK	skin-sun-exposed	https://doi.org/10.6084/m9.figshare.24848265.v3
GTEX_1GZ2Q_0226_SM_7P8TL	skin-sun-exposed	https://doi.org/10.6084/m9.figshare.24848265.v3
GTEX_1GZHY_0326_SM_9QEHI	skin-sun-exposed	https://doi.org/10.6084/m9.figshare.24848265.v3
GTEX_1H1CY_2826_SM_9MQM3	skin-sun-exposed	https://doi.org/10.6084/m9.figshare.24848265.v3
GTEX_1H3O1_0426_SM_9YFKY	skin-sun-exposed	https://doi.org/10.6084/m9.figshare.24848265.v3
GTEX_1H4P4_0726_SM_9YFLR	skin-sun-exposed	https://doi.org/10.6084/m9.figshare.24848265.v3
GTEX_1HB9E_0226_SM_E9U4R	skin-sun-exposed	https://doi.org/10.6084/m9.figshare.24848265.v3
GTEX_1HBPI_1526_SM_C1YQ1	skin-sun-exposed	https://doi.org/10.6084/m9.figshare.24848265.v3
GTEX_1HCU6_0126_SM_CL54K	skin-sun-exposed	https://doi.org/10.6084/m9.figshare.24848265.v3
GTEX_1HCU8_0626_SM_A9SM9	skin-sun-exposed	https://doi.org/10.6084/m9.figshare.24848265.v3
GTEX_1HFI6_0226_SM_ADEHZ	skin-sun-exposed	https://doi.org/10.6084/m9.figshare.24848265.v3
GTEX_1HGF4_2426_SM_ACKXM	skin-sun-exposed	https://doi.org/10.6084/m9.figshare.24848265.v3
GTEX_1HSKV_0226_SM_A9SKJ	skin-sun-exposed	https://doi.org/10.6084/m9.figshare.24848265.v3
GTEX_1HT8W_0126_SM_CNPPP	skin-sun-exposed	https://doi.org/10.6084/m9.figshare.24848265.v3
GTEX_1I1GP_2226_SM_CGQFK	skin-sun-exposed	https://doi.org/10.6084/m9.figshare.24848265.v3
GTEX_1I1GQ_0126_SM_COH3H	skin-sun-exposed	https://doi.org/10.6084/m9.figshare.24848265.v3
GTEX_1I1GR_0126_SM_CL55F	skin-sun-exposed	https://doi.org/10.6084/m9.figshare.24848265.v3
GTEX_1I1GV_0526_SM_A9G29	skin-sun-exposed	https://doi.org/10.6084/m9.figshare.24848265.v3
GTEX_1IDJH_0326_SM_A9SLQ	skin-sun-exposed	https://doi.org/10.6084/m9.figshare.24848265.v3
GTEX_1IKJJ_0126_SM_CNPQB	skin-sun-exposed	https://doi.org/10.6084/m9.figshare.24848265.v3
GTEX_1IKK5_0626_SM_ARL8A	skin-sun-exposed	https://doi.org/10.6084/m9.figshare.24848265.v3
GTEX_1IKOH_0226_SM_COH4E	skin-sun-exposed	https://doi.org/10.6084/m9.figshare.24848265.v3
GTEX_1IL2U_0226_SM_CE6T8	skin-sun-exposed	https://doi.org/10.6084/m9.figshare.24848265.v3
GTEX_1IL2V_0126_SM_CM2TX	skin-sun-exposed	https://doi.org/10.6084/m9.figshare.24848265.v3
GTEX_1IY9M_0126_SM_D3L8S	skin-sun-exposed	https://doi.org/10.6084/m9.figshare.24848265.v3
GTEX_1J8EW_0126_SM_CJI4F	skin-sun-exposed	https://doi.org/10.6084/m9.figshare.24848265.v3
GTEX_1J8JJ_0226_SM_CL53I	skin-sun-exposed	https://doi.org/10.6084/m9.figshare.24848265.v3
GTEX_1JJEA_0326_SM_CNPOT	skin-sun-exposed	https://doi.org/10.6084/m9.figshare.24848265.v3
GTEX_1JMLX_0226_SM_CM2RO	skin-sun-exposed	https://doi.org/10.6084/m9.figshare.24848265.v3
GTEX_1JMQJ_0526_SM_CYPSU	skin-sun-exposed	https://doi.org/10.6084/m9.figshare.24848265.v3
GTEX_1KANB_0526_SM_E6CJH	skin-sun-exposed	https://doi.org/10.6084/m9.figshare.24848265.v3
GTEX_1KD5A_0226_SM_D5OV3	skin-sun-exposed	https://doi.org/10.6084/m9.figshare.24848265.v3
GTEX_1KWVE_1426_SM_E9TJO	skin-sun-exposed	https://doi.org/10.6084/m9.figshare.24848265.v3
GTEX_1LB8K_0226_SM_EWRNW	skin-sun-exposed	https://doi.org/10.6084/m9.figshare.24848265.v3
GTEX_1LG7Y_0526_SM_DKPQC	skin-sun-exposed	https://doi.org/10.6084/m9.figshare.24848265.v3
GTEX_1M4P7_0226_SM_DIPEV	skin-sun-exposed	https://doi.org/10.6084/m9.figshare.24848265.v3
GTEX_1MA7X_2226_SM_E6CIY	skin-sun-exposed	https://doi.org/10.6084/m9.figshare.24848265.v3
GTEX_1MJK2_0426_SM_DTXE5	skin-sun-exposed	https://doi.org/10.6084/m9.figshare.24848265.v3
GTEX_1N2DW_0226_SM_E9TK2	skin-sun-exposed	https://doi.org/10.6084/m9.figshare.24848265.v3
GTEX_1OJC4_0126_SM_E9J2E	skin-sun-exposed	https://doi.org/10.6084/m9.figshare.24848265.v3
GTEX_1PBJI_0526_SM_E8VNK	skin-sun-exposed	https://doi.org/10.6084/m9.figshare.24848265.v3
GTEX_1POEN_0126_SM_EYYXJ	skin-sun-exposed	https://doi.org/10.6084/m9.figshare.24848265.v3
GTEX_1QMI2_0226_SM_EVYBX	skin-sun-exposed	https://doi.org/10.6084/m9.figshare.24848265.v3
GTEX_1RQEC_0426_SM_E6CHU	skin-sun-exposed	https://doi.org/10.6084/m9.figshare.24848265.v3
GTEX_RNOR_0126_SM_E9J4R	skin-sun-exposed	https://doi.org/10.6084/m9.figshare.24848265.v3
GTEX_Y8DK_0126_SM_4TT3L	skin-sun-exposed	https://doi.org/10.6084/m9.figshare.24848265.v3
GTEX_YFC4_0126_SM_5CVLY	skin-sun-exposed	https://doi.org/10.6084/m9.figshare.24848265.v3
GTEX_YJ89_0126_SM_4TT3X	skin-sun-exposed	https://doi.org/10.6084/m9.figshare.24848265.v3
GTEX_Z93S_0126_SM_5HL7M	skin-sun-exposed	https://doi.org/10.6084/m9.figshare.24848265.v3
GTEX_ZAK1_0126_SM_5IJD3	skin-sun-exposed	https://doi.org/10.6084/m9.figshare.24848265.v3
GTEX_ZDTS_0126_SM_4WAY5	skin-sun-exposed	https://doi.org/10.6084/m9.figshare.24848265.v3
GTEX_ZDXO_3026_SM_5J1N5	skin-sun-exposed	https://doi.org/10.6084/m9.figshare.24848265.v3
GTEX_ZE7O_0126_SM_57WC1	skin-sun-exposed	https://doi.org/10.6084/m9.figshare.24848265.v3
GTEX_ZE9C_2726_SM_57WB5	skin-sun-exposed	https://doi.org/10.6084/m9.figshare.24848265.v3
GTEX_ZU9S_0226_SM_5E441	skin-sun-exposed	https://doi.org/10.6084/m9.figshare.24848265.v3
GTEX_ZUA1_0126_SM_5GU76	skin-sun-exposed	https://doi.org/10.6084/m9.figshare.24848265.v3
GTEX_ZV68_0126_SM_59HKS	skin-sun-exposed	https://doi.org/10.6084/m9.figshare.24848265.v3
GTEX_ZVT3_0126_SM_5GU6I	skin-sun-exposed	https://doi.org/10.6084/m9.figshare.24848265.v3
GTEX_ZVTK_0426_SM_51MRS	skin-sun-exposed	https://doi.org/10.6084/m9.figshare.24848265.v3
GTEX_ZYFC_0226_SM_5NQ75	skin-sun-exposed	https://doi.org/10.6084/m9.figshare.24848265.v3
GTEX_ZYT6_0226_SM_5NQ6T	skin-sun-exposed	https://doi.org/10.6084/m9.figshare.24848265.v3
GTEX_111FC_2526_SM_5GZXU	skin-not-sun-exposed	https://doi.org/10.6084/m9.figshare.24848265.v3
GTEX_11DXW_0826_SM_5H118	skin-not-sun-exposed	https://doi.org/10.6084/m9.figshare.24848265.v3
GTEX_11DXY_0126_SM_5H11Q	skin-not-sun-exposed	https://doi.org/10.6084/m9.figshare.24848265.v3
GTEX_11DYG_1526_SM_5A5JS	skin-not-sun-exposed	https://doi.org/10.6084/m9.figshare.24848265.v3
GTEX_11EQ9_1626_SM_5PNY8	skin-not-sun-exposed	https://doi.org/10.6084/m9.figshare.24848265.v3
GTEX_11GS4_0226_SM_5HL77	skin-not-sun-exposed	https://doi.org/10.6084/m9.figshare.24848265.v3
GTEX_11NUK_2726_SM_5A5MC	skin-not-sun-exposed	https://doi.org/10.6084/m9.figshare.24848265.v3
GTEX_11O72_0626_SM_5PNYE	skin-not-sun-exposed	https://doi.org/10.6084/m9.figshare.24848265.v3
GTEX_11OF3_0126_SM_5PNYF	skin-not-sun-exposed	https://doi.org/10.6084/m9.figshare.24848265.v3
GTEX_11P82_1426_SM_DTXFY	skin-not-sun-exposed	https://doi.org/10.6084/m9.figshare.24848265.v3
GTEX_11PRG_0726_SM_5EGL1	skin-not-sun-exposed	https://doi.org/10.6084/m9.figshare.24848265.v3
GTEX_11UD2_2526_SM_5CVNU	skin-not-sun-exposed	https://doi.org/10.6084/m9.figshare.24848265.v3
GTEX_11WQC_1826_SM_5GU59	skin-not-sun-exposed	https://doi.org/10.6084/m9.figshare.24848265.v3
GTEX_11WQK_1026_SM_5EQLX	skin-not-sun-exposed	https://doi.org/10.6084/m9.figshare.24848265.v3
GTEX_11ZUS_2626_SM_5FQUR	skin-not-sun-exposed	https://doi.org/10.6084/m9.figshare.24848265.v3
GTEX_12126_0826_SM_5FQTZ	skin-not-sun-exposed	https://doi.org/10.6084/m9.figshare.24848265.v3
GTEX_1212Z_0126_SM_59HK4	skin-not-sun-exposed	https://doi.org/10.6084/m9.figshare.24848265.v3
GTEX_1269C_0126_SM_5EQ5L	skin-not-sun-exposed	https://doi.org/10.6084/m9.figshare.24848265.v3
GTEX_12WSC_2826_SM_5BC5Y	skin-not-sun-exposed	https://doi.org/10.6084/m9.figshare.24848265.v3
GTEX_12WSD_0626_SM_5GCMW	skin-not-sun-exposed	https://doi.org/10.6084/m9.figshare.24848265.v3
GTEX_12WSH_1526_SM_5BC5W	skin-not-sun-exposed	https://doi.org/10.6084/m9.figshare.24848265.v3
GTEX_12WSM_1926_SM_5BC65	skin-not-sun-exposed	https://doi.org/10.6084/m9.figshare.24848265.v3
GTEX_12ZZY_0726_SM_5EQ66	skin-not-sun-exposed	https://doi.org/10.6084/m9.figshare.24848265.v3
GTEX_12ZZZ_0726_SM_5GCNZ	skin-not-sun-exposed	https://doi.org/10.6084/m9.figshare.24848265.v3
GTEX_13112_0126_SM_5P9IU	skin-not-sun-exposed	https://doi.org/10.6084/m9.figshare.24848265.v3
GTEX_1313W_0626_SM_5EQ4H	skin-not-sun-exposed	https://doi.org/10.6084/m9.figshare.24848265.v3
GTEX_131XH_0126_SM_5LZUY	skin-not-sun-exposed	https://doi.org/10.6084/m9.figshare.24848265.v3
GTEX_131YS_2826_SM_5EQ47	skin-not-sun-exposed	https://doi.org/10.6084/m9.figshare.24848265.v3
GTEX_139TS_2126_SM_5K7XC	skin-not-sun-exposed	https://doi.org/10.6084/m9.figshare.24848265.v3
GTEX_139TT_2126_SM_5LZWC	skin-not-sun-exposed	https://doi.org/10.6084/m9.figshare.24848265.v3
GTEX_139UW_0326_SM_5J1ML	skin-not-sun-exposed	https://doi.org/10.6084/m9.figshare.24848265.v3
GTEX_13FLV_0126_SM_5K7WT	skin-not-sun-exposed	https://doi.org/10.6084/m9.figshare.24848265.v3
GTEX_13FTY_2126_SM_5IFFB	skin-not-sun-exposed	https://doi.org/10.6084/m9.figshare.24848265.v3
GTEX_13G51_1826_SM_5KLZH	skin-not-sun-exposed	https://doi.org/10.6084/m9.figshare.24848265.v3
GTEX_13JVG_0726_SM_5KM16	skin-not-sun-exposed	https://doi.org/10.6084/m9.figshare.24848265.v3
GTEX_13N2G_0226_SM_5K7VF	skin-not-sun-exposed	https://doi.org/10.6084/m9.figshare.24848265.v3
GTEX_13NYB_0126_SM_5J1MD	skin-not-sun-exposed	https://doi.org/10.6084/m9.figshare.24848265.v3
GTEX_13NYC_0126_SM_5L3F4	skin-not-sun-exposed	https://doi.org/10.6084/m9.figshare.24848265.v3
GTEX_13O3Q_0126_SM_5KM34	skin-not-sun-exposed	https://doi.org/10.6084/m9.figshare.24848265.v3
GTEX_13OVH_0526_SM_5L3E6	skin-not-sun-exposed	https://doi.org/10.6084/m9.figshare.24848265.v3
GTEX_13OVJ_0826_SM_5J1OK	skin-not-sun-exposed	https://doi.org/10.6084/m9.figshare.24848265.v3
GTEX_13OVL_0126_SM_5L3GJ	skin-not-sun-exposed	https://doi.org/10.6084/m9.figshare.24848265.v3
GTEX_13OW6_2726_SM_5J2OE	skin-not-sun-exposed	https://doi.org/10.6084/m9.figshare.24848265.v3
GTEX_13OW7_0426_SM_5K7VK	skin-not-sun-exposed	https://doi.org/10.6084/m9.figshare.24848265.v3
GTEX_13OW8_1026_SM_5J1NQ	skin-not-sun-exposed	https://doi.org/10.6084/m9.figshare.24848265.v3
GTEX_13PVQ_0626_SM_5LU47	skin-not-sun-exposed	https://doi.org/10.6084/m9.figshare.24848265.v3
GTEX_13QJC_0126_SM_5ZZWJ	skin-not-sun-exposed	https://doi.org/10.6084/m9.figshare.24848265.v3
GTEX_13SLW_0626_SM_5Q5ER	skin-not-sun-exposed	https://doi.org/10.6084/m9.figshare.24848265.v3
GTEX_13SLX_2226_SM_62LEP	skin-not-sun-exposed	https://doi.org/10.6084/m9.figshare.24848265.v3
GTEX_13X6J_0626_SM_5LU5F	skin-not-sun-exposed	https://doi.org/10.6084/m9.figshare.24848265.v3
GTEX_144FL_0626_SM_5LU43	skin-not-sun-exposed	https://doi.org/10.6084/m9.figshare.24848265.v3
GTEX_144GL_0626_SM_5LU4D	skin-not-sun-exposed	https://doi.org/10.6084/m9.figshare.24848265.v3
GTEX_145LU_1926_SM_79OJN	skin-not-sun-exposed	https://doi.org/10.6084/m9.figshare.24848265.v3
GTEX_145MF_0926_SM_5Q5EA	skin-not-sun-exposed	https://doi.org/10.6084/m9.figshare.24848265.v3
GTEX_145MG_1526_SM_5Q5EM	skin-not-sun-exposed	https://doi.org/10.6084/m9.figshare.24848265.v3
GTEX_145MH_2826_SM_5RQJF	skin-not-sun-exposed	https://doi.org/10.6084/m9.figshare.24848265.v3
GTEX_145MI_0626_SM_5SI8S	skin-not-sun-exposed	https://doi.org/10.6084/m9.figshare.24848265.v3
GTEX_147F4_0726_SM_5TDDD	skin-not-sun-exposed	https://doi.org/10.6084/m9.figshare.24848265.v3
GTEX_147GR_2426_SM_5ZZWQ	skin-not-sun-exposed	https://doi.org/10.6084/m9.figshare.24848265.v3
GTEX_147JS_0226_SM_5S2U9	skin-not-sun-exposed	https://doi.org/10.6084/m9.figshare.24848265.v3
GTEX_14ABY_2026_SM_62LDL	skin-not-sun-exposed	https://doi.org/10.6084/m9.figshare.24848265.v3
GTEX_14BIN_1126_SM_5RQJZ	skin-not-sun-exposed	https://doi.org/10.6084/m9.figshare.24848265.v3
GTEX_14BMV_2826_SM_5TDED	skin-not-sun-exposed	https://doi.org/10.6084/m9.figshare.24848265.v3
GTEX_14C39_1726_SM_5RQIL	skin-not-sun-exposed	https://doi.org/10.6084/m9.figshare.24848265.v3
GTEX_14JG1_1526_SM_5YY9X	skin-not-sun-exposed	https://doi.org/10.6084/m9.figshare.24848265.v3
GTEX_15D1Q_2826_SM_6LLH7	skin-not-sun-exposed	https://doi.org/10.6084/m9.figshare.24848265.v3
GTEX_15DYW_2726_SM_6EU2I	skin-not-sun-exposed	https://doi.org/10.6084/m9.figshare.24848265.v3
GTEX_15ER7_0626_SM_6PANF	skin-not-sun-exposed	https://doi.org/10.6084/m9.figshare.24848265.v3
GTEX_15G19_2426_SM_7KUMR	skin-not-sun-exposed	https://doi.org/10.6084/m9.figshare.24848265.v3
GTEX_16GPK_0626_SM_7KFSF	skin-not-sun-exposed	https://doi.org/10.6084/m9.figshare.24848265.v3
GTEX_16YQH_2226_SM_7IGM2	skin-not-sun-exposed	https://doi.org/10.6084/m9.figshare.24848265.v3
GTEX_16Z82_2626_SM_7KULU	skin-not-sun-exposed	https://doi.org/10.6084/m9.figshare.24848265.v3
GTEX_17EVP_2626_SM_7IGMA	skin-not-sun-exposed	https://doi.org/10.6084/m9.figshare.24848265.v3
GTEX_17EVQ_0126_SM_7IGLR	skin-not-sun-exposed	https://doi.org/10.6084/m9.figshare.24848265.v3
GTEX_17HG3_2626_SM_7DUF2	skin-not-sun-exposed	https://doi.org/10.6084/m9.figshare.24848265.v3
GTEX_17HHY_0426_SM_7DHLC	skin-not-sun-exposed	https://doi.org/10.6084/m9.figshare.24848265.v3
GTEX_17HII_1426_SM_7EPGG	skin-not-sun-exposed	https://doi.org/10.6084/m9.figshare.24848265.v3
GTEX_17MF6_2626_SM_79OKQ	skin-not-sun-exposed	https://doi.org/10.6084/m9.figshare.24848265.v3
GTEX_18465_2826_SM_7LT9J	skin-not-sun-exposed	https://doi.org/10.6084/m9.figshare.24848265.v3
GTEX_18A6Q_0626_SM_7KFRP	skin-not-sun-exposed	https://doi.org/10.6084/m9.figshare.24848265.v3
GTEX_18A7A_0126_SM_731AH	skin-not-sun-exposed	https://doi.org/10.6084/m9.figshare.24848265.v3
GTEX_1A32A_0626_SM_731AQ	skin-not-sun-exposed	https://doi.org/10.6084/m9.figshare.24848265.v3
GTEX_1A8FM_0626_SM_7PC25	skin-not-sun-exposed	https://doi.org/10.6084/m9.figshare.24848265.v3
GTEX_1A8G6_2726_SM_731AR	skin-not-sun-exposed	https://doi.org/10.6084/m9.figshare.24848265.v3
GTEX_1A8G7_1326_SM_73KVM	skin-not-sun-exposed	https://doi.org/10.6084/m9.figshare.24848265.v3
GTEX_1AX9I_2226_SM_73KUO	skin-not-sun-exposed	https://doi.org/10.6084/m9.figshare.24848265.v3
GTEX_1B8L1_2226_SM_7P8PT	skin-not-sun-exposed	https://doi.org/10.6084/m9.figshare.24848265.v3
GTEX_1B8SF_0126_SM_7DUG3	skin-not-sun-exposed	https://doi.org/10.6084/m9.figshare.24848265.v3
GTEX_1B933_2426_SM_7DHMD	skin-not-sun-exposed	https://doi.org/10.6084/m9.figshare.24848265.v3
GTEX_1B996_0426_SM_7EWF8	skin-not-sun-exposed	https://doi.org/10.6084/m9.figshare.24848265.v3
GTEX_1BAJH_2426_SM_7IGP8	skin-not-sun-exposed	https://doi.org/10.6084/m9.figshare.24848265.v3
GTEX_1C64N_2626_SM_7PC2N	skin-not-sun-exposed	https://doi.org/10.6084/m9.figshare.24848265.v3
GTEX_1C6VQ_1226_SM_73KYD	skin-not-sun-exposed	https://doi.org/10.6084/m9.figshare.24848265.v3
GTEX_1C6VR_0126_SM_7RHGB	skin-not-sun-exposed	https://doi.org/10.6084/m9.figshare.24848265.v3
GTEX_1C6WA_2626_SM_7MKGM	skin-not-sun-exposed	https://doi.org/10.6084/m9.figshare.24848265.v3
GTEX_1CAMQ_1326_SM_7P8RV	skin-not-sun-exposed	https://doi.org/10.6084/m9.figshare.24848265.v3
GTEX_1CAV2_0126_SM_7IGN7	skin-not-sun-exposed	https://doi.org/10.6084/m9.figshare.24848265.v3
GTEX_1E1VI_0326_SM_793D1	skin-not-sun-exposed	https://doi.org/10.6084/m9.figshare.24848265.v3
GTEX_1EKGG_0626_SM_7DUGJ	skin-not-sun-exposed	https://doi.org/10.6084/m9.figshare.24848265.v3
GTEX_1EMGI_2326_SM_7PBYA	skin-not-sun-exposed	https://doi.org/10.6084/m9.figshare.24848265.v3
GTEX_1EN7A_2426_SM_793DB	skin-not-sun-exposed	https://doi.org/10.6084/m9.figshare.24848265.v3
GTEX_1EWIQ_0326_SM_7DHMQ	skin-not-sun-exposed	https://doi.org/10.6084/m9.figshare.24848265.v3
GTEX_1F6IF_0926_SM_7SB7M	skin-not-sun-exposed	https://doi.org/10.6084/m9.figshare.24848265.v3
GTEX_1F75A_0726_SM_7RHHD	skin-not-sun-exposed	https://doi.org/10.6084/m9.figshare.24848265.v3
GTEX_1F75W_2726_SM_7SB8H	skin-not-sun-exposed	https://doi.org/10.6084/m9.figshare.24848265.v3
GTEX_1F88F_0126_SM_9WYSZ	skin-not-sun-exposed	https://doi.org/10.6084/m9.figshare.24848265.v3
GTEX_1GF9V_0826_SM_9KNUV	skin-not-sun-exposed	https://doi.org/10.6084/m9.figshare.24848265.v3
GTEX_1GMRU_2126_SM_7P8RA	skin-not-sun-exposed	https://doi.org/10.6084/m9.figshare.24848265.v3
GTEX_1GN1V_2826_SM_9JGIA	skin-not-sun-exposed	https://doi.org/10.6084/m9.figshare.24848265.v3
GTEX_1GN2E_0226_SM_9WG6K	skin-not-sun-exposed	https://doi.org/10.6084/m9.figshare.24848265.v3
GTEX_1GN73_0726_SM_7P8TJ	skin-not-sun-exposed	https://doi.org/10.6084/m9.figshare.24848265.v3
GTEX_1GPI6_1926_SM_9KNV7	skin-not-sun-exposed	https://doi.org/10.6084/m9.figshare.24848265.v3
GTEX_1GTWX_2026_SM_9YFLM	skin-not-sun-exposed	https://doi.org/10.6084/m9.figshare.24848265.v3
GTEX_1GZ2Q_0126_SM_9WG6M	skin-not-sun-exposed	https://doi.org/10.6084/m9.figshare.24848265.v3
GTEX_1GZ4I_2626_SM_9KNU3	skin-not-sun-exposed	https://doi.org/10.6084/m9.figshare.24848265.v3
GTEX_1GZHY_0626_SM_9KNVC	skin-not-sun-exposed	https://doi.org/10.6084/m9.figshare.24848265.v3
GTEX_1H1CY_0126_SM_9YFLY	skin-not-sun-exposed	https://doi.org/10.6084/m9.figshare.24848265.v3
GTEX_1H1DF_1126_SM_9WG7G	skin-not-sun-exposed	https://doi.org/10.6084/m9.figshare.24848265.v3
GTEX_1H3O1_1326_SM_9MQLD	skin-not-sun-exposed	https://doi.org/10.6084/m9.figshare.24848265.v3
GTEX_1H4P4_2126_SM_9WYSL	skin-not-sun-exposed	https://doi.org/10.6084/m9.figshare.24848265.v3
GTEX_1HB9E_0126_SM_CM2S5	skin-not-sun-exposed	https://doi.org/10.6084/m9.figshare.24848265.v3
GTEX_1HCU6_2526_SM_ADEHL	skin-not-sun-exposed	https://doi.org/10.6084/m9.figshare.24848265.v3
GTEX_1HCU8_2526_SM_CE6RX	skin-not-sun-exposed	https://doi.org/10.6084/m9.figshare.24848265.v3
GTEX_1HFI6_0126_SM_CNPPI	skin-not-sun-exposed	https://doi.org/10.6084/m9.figshare.24848265.v3
GTEX_1HGF4_0126_SM_CNPPX	skin-not-sun-exposed	https://doi.org/10.6084/m9.figshare.24848265.v3
GTEX_1HSKV_1226_SM_ADEI4	skin-not-sun-exposed	https://doi.org/10.6084/m9.figshare.24848265.v3
GTEX_1HT8W_0626_SM_A9G2H	skin-not-sun-exposed	https://doi.org/10.6084/m9.figshare.24848265.v3
GTEX_1I1GP_1326_SM_A9G28	skin-not-sun-exposed	https://doi.org/10.6084/m9.figshare.24848265.v3
GTEX_1IDJH_0126_SM_D3L92	skin-not-sun-exposed	https://doi.org/10.6084/m9.figshare.24848265.v3
GTEX_1IKJJ_2226_SM_CJI4C	skin-not-sun-exposed	https://doi.org/10.6084/m9.figshare.24848265.v3
GTEX_1IL2V_1926_SM_B2LW8	skin-not-sun-exposed	https://doi.org/10.6084/m9.figshare.24848265.v3
GTEX_1IOXB_2726_SM_CM2RI	skin-not-sun-exposed	https://doi.org/10.6084/m9.figshare.24848265.v3
GTEX_1IY9M_2826_SM_ARU8H	skin-not-sun-exposed	https://doi.org/10.6084/m9.figshare.24848265.v3
GTEX_1J8EW_2726_SM_CY8HR	skin-not-sun-exposed	https://doi.org/10.6084/m9.figshare.24848265.v3
GTEX_1J8JJ_0626_SM_ARZMQ	skin-not-sun-exposed	https://doi.org/10.6084/m9.figshare.24848265.v3
GTEX_1JJEA_1826_SM_ARU8P	skin-not-sun-exposed	https://doi.org/10.6084/m9.figshare.24848265.v3
GTEX_1JMQJ_0826_SM_CNPP7	skin-not-sun-exposed	https://doi.org/10.6084/m9.figshare.24848265.v3
GTEX_1KANB_2826_SM_CY8I6	skin-not-sun-exposed	https://doi.org/10.6084/m9.figshare.24848265.v3
GTEX_1KD5A_0126_SM_E9U54	skin-not-sun-exposed	https://doi.org/10.6084/m9.figshare.24848265.v3
GTEX_1KWVE_1026_SM_D3L9O	skin-not-sun-exposed	https://doi.org/10.6084/m9.figshare.24848265.v3
GTEX_1LB8K_0726_SM_D5OV2	skin-not-sun-exposed	https://doi.org/10.6084/m9.figshare.24848265.v3
GTEX_1LG7Y_2526_SM_EWRO7	skin-not-sun-exposed	https://doi.org/10.6084/m9.figshare.24848265.v3
GTEX_1LSNL_2726_SM_E9TKJ	skin-not-sun-exposed	https://doi.org/10.6084/m9.figshare.24848265.v3
GTEX_1LVA9_2626_SM_EVYD4	skin-not-sun-exposed	https://doi.org/10.6084/m9.figshare.24848265.v3
GTEX_1M4P7_0726_SM_E6CJ3	skin-not-sun-exposed	https://doi.org/10.6084/m9.figshare.24848265.v3
GTEX_1N2EE_0626_SM_E76PW	skin-not-sun-exposed	https://doi.org/10.6084/m9.figshare.24848265.v3
GTEX_1N5O9_0926_SM_E9J3C	skin-not-sun-exposed	https://doi.org/10.6084/m9.figshare.24848265.v3
GTEX_1OJC4_2726_SM_E76PJ	skin-not-sun-exposed	https://doi.org/10.6084/m9.figshare.24848265.v3
GTEX_1POEN_2326_SM_E9J2L	skin-not-sun-exposed	https://doi.org/10.6084/m9.figshare.24848265.v3
GTEX_1PPGY_1626_SM_EVYBL	skin-not-sun-exposed	https://doi.org/10.6084/m9.figshare.24848265.v3
GTEX_1QMI2_2526_SM_E8VNZ	skin-not-sun-exposed	https://doi.org/10.6084/m9.figshare.24848265.v3
GTEX_YJ8O_2526_SM_5HL85	skin-not-sun-exposed	https://doi.org/10.6084/m9.figshare.24848265.v3
GTEX_Z93S_1626_SM_5CVMB	skin-not-sun-exposed	https://doi.org/10.6084/m9.figshare.24848265.v3
GTEX_ZAK1_0626_SM_5HL8E	skin-not-sun-exposed	https://doi.org/10.6084/m9.figshare.24848265.v3
GTEX_ZDTS_0826_SM_4WKHL	skin-not-sun-exposed	https://doi.org/10.6084/m9.figshare.24848265.v3
GTEX_ZDXO_3126_SM_5IJDF	skin-not-sun-exposed	https://doi.org/10.6084/m9.figshare.24848265.v3
GTEX_ZE9C_2526_SM_5IJDR	skin-not-sun-exposed	https://doi.org/10.6084/m9.figshare.24848265.v3
GTEX_ZU9S_1826_SM_5NQ9E	skin-not-sun-exposed	https://doi.org/10.6084/m9.figshare.24848265.v3
GTEX_ZUA1_2626_SM_5NQ92	skin-not-sun-exposed	https://doi.org/10.6084/m9.figshare.24848265.v3
GTEX_ZVTK_0226_SM_51MRG	skin-not-sun-exposed	https://doi.org/10.6084/m9.figshare.24848265.v3
GTEX_ZYFC_0426_SM_5GICQ	skin-not-sun-exposed	https://doi.org/10.6084/m9.figshare.24848265.v3
GTEX_ZYT6_2326_SM_5GZY3	skin-not-sun-exposed	https://doi.org/10.6084/m9.figshare.24848265.v3
ERR579130	Skeletal_muscle	NCBI
ERR579141	Skeletal_muscle	NCBI
ERR579142	Skeletal_muscle	NCBI
ERR579143	Skeletal_muscle	NCBI
ERR579149	Skeletal_muscle	NCBI
ERR579152	Skeletal_muscle	NCBI
ERR315325	Salivary_gland	NCBI
ERR315382	Salivary_gland	NCBI
ERR315418	Salivary_gland	NCBI
ERR315420	Salivary_gland	NCBI
ERR315449	Salivary_gland	NCBI
ERR315459	Salivary_gland	NCBI
ERR579127	Rectum	NCBI
ERR579140	Rectum	NCBI
ERR579147	Rectum	NCBI
ERR579151	Rectum	NCBI
ERR315330	Prostate	NCBI
ERR315340	Prostate	NCBI
ERR315354	Prostate	NCBI
ERR315359	Prostate	NCBI
ERR315365	Prostate	NCBI
ERR315407	Prostate	NCBI
ERR315410	Prostate	NCBI
ERR315336	Placenta	NCBI
ERR315374	Placenta	NCBI
ERR315375	Placenta	NCBI
ERR315377	Placenta	NCBI
ERR315399	Placenta	NCBI
ERR315476	Placenta	NCBI
ERR315478	Placenta	NCBI
GTEX_1128S_2626_SM_5H11Z	pituitary	https://doi.org/10.6084/m9.figshare.24848265.v3
GTEX_113JC_2826_SM_5EGIT	pituitary	https://doi.org/10.6084/m9.figshare.24848265.v3
GTEX_117XS_2926_SM_5N9BX	pituitary	https://doi.org/10.6084/m9.figshare.24848265.v3
GTEX_1192W_3026_SM_5GZZV	pituitary	https://doi.org/10.6084/m9.figshare.24848265.v3
GTEX_11DXW_1226_SM_5H133	pituitary	https://doi.org/10.6084/m9.figshare.24848265.v3
GTEX_11DXY_3026_SM_5N9CB	pituitary	https://doi.org/10.6084/m9.figshare.24848265.v3
GTEX_11DYG_3126_SM_5A5L6	pituitary	https://doi.org/10.6084/m9.figshare.24848265.v3
GTEX_11EMC_3126_SM_5EGJP	pituitary	https://doi.org/10.6084/m9.figshare.24848265.v3
GTEX_11GS4_3026_SM_5A5LG	pituitary	https://doi.org/10.6084/m9.figshare.24848265.v3
GTEX_11GSP_3026_SM_5N9CE	pituitary	https://doi.org/10.6084/m9.figshare.24848265.v3
GTEX_11NUK_3126_SM_5986M	pituitary	https://doi.org/10.6084/m9.figshare.24848265.v3
GTEX_11NV4_2326_SM_5BC4X	pituitary	https://doi.org/10.6084/m9.figshare.24848265.v3
GTEX_11O72_3026_SM_5986R	pituitary	https://doi.org/10.6084/m9.figshare.24848265.v3
GTEX_11OF3_3026_SM_5GU52	pituitary	https://doi.org/10.6084/m9.figshare.24848265.v3
GTEX_11ONC_2826_SM_5P9GQ	pituitary	https://doi.org/10.6084/m9.figshare.24848265.v3
GTEX_11TUW_3026_SM_5EGKM	pituitary	https://doi.org/10.6084/m9.figshare.24848265.v3
GTEX_11ZTS_3326_SM_5LU9Y	pituitary	https://doi.org/10.6084/m9.figshare.24848265.v3
GTEX_11ZUS_3026_SM_5EGI4	pituitary	https://doi.org/10.6084/m9.figshare.24848265.v3
GTEX_11ZVC_3226_SM_5FQV1	pituitary	https://doi.org/10.6084/m9.figshare.24848265.v3
GTEX_12126_1126_SM_5P9GP	pituitary	https://doi.org/10.6084/m9.figshare.24848265.v3
GTEX_1212Z_2926_SM_59HKV	pituitary	https://doi.org/10.6084/m9.figshare.24848265.v3
GTEX_1269C_3226_SM_5EGKT	pituitary	https://doi.org/10.6084/m9.figshare.24848265.v3
GTEX_12WSC_3126_SM_5GCNB	pituitary	https://doi.org/10.6084/m9.figshare.24848265.v3
GTEX_12WSD_3226_SM_5HL9G	pituitary	https://doi.org/10.6084/m9.figshare.24848265.v3
GTEX_12WSE_3126_SM_5YY9F	pituitary	https://doi.org/10.6084/m9.figshare.24848265.v3
GTEX_12WSH_2926_SM_5GCMR	pituitary	https://doi.org/10.6084/m9.figshare.24848265.v3
GTEX_12WSM_2226_SM_5DUVS	pituitary	https://doi.org/10.6084/m9.figshare.24848265.v3
GTEX_12ZZX_3026_SM_5GCP3	pituitary	https://doi.org/10.6084/m9.figshare.24848265.v3
GTEX_12ZZY_3126_SM_5DUX3	pituitary	https://doi.org/10.6084/m9.figshare.24848265.v3
GTEX_13112_3126_SM_5IFGP	pituitary	https://doi.org/10.6084/m9.figshare.24848265.v3
GTEX_1313W_3226_SM_5LZUU	pituitary	https://doi.org/10.6084/m9.figshare.24848265.v3
GTEX_131YS_3226_SM_5IFGV	pituitary	https://doi.org/10.6084/m9.figshare.24848265.v3
GTEX_1399T_2926_SM_5IFF8	pituitary	https://doi.org/10.6084/m9.figshare.24848265.v3
GTEX_139TS_2926_SM_5KM1Z	pituitary	https://doi.org/10.6084/m9.figshare.24848265.v3
GTEX_139TT_2726_SM_5IJFM	pituitary	https://doi.org/10.6084/m9.figshare.24848265.v3
GTEX_13CF2_3226_SM_5IFF6	pituitary	https://doi.org/10.6084/m9.figshare.24848265.v3
GTEX_13FTY_2826_SM_5J2ML	pituitary	https://doi.org/10.6084/m9.figshare.24848265.v3
GTEX_13G51_3226_SM_5IFG7	pituitary	https://doi.org/10.6084/m9.figshare.24848265.v3
GTEX_13JVG_3026_SM_5IJEV	pituitary	https://doi.org/10.6084/m9.figshare.24848265.v3
GTEX_13N2G_2926_SM_5IJEE	pituitary	https://doi.org/10.6084/m9.figshare.24848265.v3
GTEX_13NZA_3126_SM_5IJFU	pituitary	https://doi.org/10.6084/m9.figshare.24848265.v3
GTEX_13O1R_3226_SM_5KM58	pituitary	https://doi.org/10.6084/m9.figshare.24848265.v3
GTEX_13OVH_3126_SM_5MR4Z	pituitary	https://doi.org/10.6084/m9.figshare.24848265.v3
GTEX_13OVJ_2626_SM_5IJFT	pituitary	https://doi.org/10.6084/m9.figshare.24848265.v3
GTEX_13OVL_3226_SM_5L3H8	pituitary	https://doi.org/10.6084/m9.figshare.24848265.v3
GTEX_13OW6_3126_SM_5L3IA	pituitary	https://doi.org/10.6084/m9.figshare.24848265.v3
GTEX_13OW7_3126_SM_5L3HB	pituitary	https://doi.org/10.6084/m9.figshare.24848265.v3
GTEX_13OW8_3026_SM_5L3G8	pituitary	https://doi.org/10.6084/m9.figshare.24848265.v3
GTEX_13PLJ_1726_SM_5L3FT	pituitary	https://doi.org/10.6084/m9.figshare.24848265.v3
GTEX_13QJC_3326_SM_664OS	pituitary	https://doi.org/10.6084/m9.figshare.24848265.v3
GTEX_13SLW_2926_SM_5Q5BQ	pituitary	https://doi.org/10.6084/m9.figshare.24848265.v3
GTEX_13SLX_3026_SM_5RQJU	pituitary	https://doi.org/10.6084/m9.figshare.24848265.v3
GTEX_13VXU_3126_SM_5SIA4	pituitary	https://doi.org/10.6084/m9.figshare.24848265.v3
GTEX_13X6J_3126_SM_5Q5EJ	pituitary	https://doi.org/10.6084/m9.figshare.24848265.v3
GTEX_144GL_3126_SM_5TDDM	pituitary	https://doi.org/10.6084/m9.figshare.24848265.v3
GTEX_145LU_2826_SM_5TDD1	pituitary	https://doi.org/10.6084/m9.figshare.24848265.v3
GTEX_145MF_2626_SM_5O98S	pituitary	https://doi.org/10.6084/m9.figshare.24848265.v3
GTEX_145MH_3126_SM_5S2QT	pituitary	https://doi.org/10.6084/m9.figshare.24848265.v3
GTEX_147F4_3126_SM_5TDDF	pituitary	https://doi.org/10.6084/m9.figshare.24848265.v3
GTEX_148VJ_2926_SM_5Q5DA	pituitary	https://doi.org/10.6084/m9.figshare.24848265.v3
GTEX_14A5H_3026_SM_5RQHV	pituitary	https://doi.org/10.6084/m9.figshare.24848265.v3
GTEX_14ABY_3126_SM_664NF	pituitary	https://doi.org/10.6084/m9.figshare.24848265.v3
GTEX_14BIL_2926_SM_5SIAF	pituitary	https://doi.org/10.6084/m9.figshare.24848265.v3
GTEX_14BIN_3126_SM_664NJ	pituitary	https://doi.org/10.6084/m9.figshare.24848265.v3
GTEX_14BMV_3126_SM_5S2UV	pituitary	https://doi.org/10.6084/m9.figshare.24848265.v3
GTEX_14C39_2926_SM_73KU3	pituitary	https://doi.org/10.6084/m9.figshare.24848265.v3
GTEX_14E7W_3126_SM_68725	pituitary	https://doi.org/10.6084/m9.figshare.24848265.v3
GTEX_14JG1_3126_SM_69LOQ	pituitary	https://doi.org/10.6084/m9.figshare.24848265.v3
GTEX_14PJM_3226_SM_6AJA1	pituitary	https://doi.org/10.6084/m9.figshare.24848265.v3
GTEX_14PN4_3226_SM_6AJBO	pituitary	https://doi.org/10.6084/m9.figshare.24848265.v3
GTEX_15DCD_3026_SM_6PALL	pituitary	https://doi.org/10.6084/m9.figshare.24848265.v3
GTEX_15ER7_3226_SM_6LPIX	pituitary	https://doi.org/10.6084/m9.figshare.24848265.v3
GTEX_15G19_3026_SM_6LPJP	pituitary	https://doi.org/10.6084/m9.figshare.24848265.v3
GTEX_16GPK_3126_SM_79OOB	pituitary	https://doi.org/10.6084/m9.figshare.24848265.v3
GTEX_16YQH_3126_SM_79OJZ	pituitary	https://doi.org/10.6084/m9.figshare.24848265.v3
GTEX_17EVP_3126_SM_79OKW	pituitary	https://doi.org/10.6084/m9.figshare.24848265.v3
GTEX_17HG3_3026_SM_79ONC	pituitary	https://doi.org/10.6084/m9.figshare.24848265.v3
GTEX_17HHY_3126_SM_7KFSG	pituitary	https://doi.org/10.6084/m9.figshare.24848265.v3
GTEX_17HII_3126_SM_7KFRX	pituitary	https://doi.org/10.6084/m9.figshare.24848265.v3
GTEX_18465_3126_SM_72D75	pituitary	https://doi.org/10.6084/m9.figshare.24848265.v3
GTEX_18A6Q_3026_SM_72D6T	pituitary	https://doi.org/10.6084/m9.figshare.24848265.v3
GTEX_1A8FM_3126_SM_7MKGF	pituitary	https://doi.org/10.6084/m9.figshare.24848265.v3
GTEX_1A8G6_3026_SM_7EWEJ	pituitary	https://doi.org/10.6084/m9.figshare.24848265.v3
GTEX_1A8G7_2926_SM_79ONA	pituitary	https://doi.org/10.6084/m9.figshare.24848265.v3
GTEX_1AX9I_3126_SM_7RHG9	pituitary	https://doi.org/10.6084/m9.figshare.24848265.v3
GTEX_1B8L1_3126_SM_7EPHA	pituitary	https://doi.org/10.6084/m9.figshare.24848265.v3
GTEX_1B8SG_1826_SM_731F3	pituitary	https://doi.org/10.6084/m9.figshare.24848265.v3
GTEX_1B933_2926_SM_731FO	pituitary	https://doi.org/10.6084/m9.figshare.24848265.v3
GTEX_1B996_3026_SM_7MKG8	pituitary	https://doi.org/10.6084/m9.figshare.24848265.v3
GTEX_1BAJH_2926_SM_7EPHP	pituitary	https://doi.org/10.6084/m9.figshare.24848265.v3
GTEX_1C64N_3226_SM_7P8SN	pituitary	https://doi.org/10.6084/m9.figshare.24848265.v3
GTEX_1C6VQ_3126_SM_7MKGH	pituitary	https://doi.org/10.6084/m9.figshare.24848265.v3
GTEX_1C6VR_3126_SM_7MXTT	pituitary	https://doi.org/10.6084/m9.figshare.24848265.v3
GTEX_1C6VS_2926_SM_7EWEV	pituitary	https://doi.org/10.6084/m9.figshare.24848265.v3
GTEX_1CB4G_3126_SM_7EPHX	pituitary	https://doi.org/10.6084/m9.figshare.24848265.v3
GTEX_1E2YA_3126_SM_9JGI6	pituitary	https://doi.org/10.6084/m9.figshare.24848265.v3
GTEX_1EKGG_3026_SM_7MKFU	pituitary	https://doi.org/10.6084/m9.figshare.24848265.v3
GTEX_1EMGI_2926_SM_7DUEJ	pituitary	https://doi.org/10.6084/m9.figshare.24848265.v3
GTEX_1EN7A_3126_SM_7P8PY	pituitary	https://doi.org/10.6084/m9.figshare.24848265.v3
GTEX_1EU9M_3026_SM_7P8TO	pituitary	https://doi.org/10.6084/m9.figshare.24848265.v3
GTEX_1EWIQ_3226_SM_7MKGP	pituitary	https://doi.org/10.6084/m9.figshare.24848265.v3
GTEX_1EX96_2926_SM_7MXVD	pituitary	https://doi.org/10.6084/m9.figshare.24848265.v3
GTEX_1F6I4_3226_SM_7MKGI	pituitary	https://doi.org/10.6084/m9.figshare.24848265.v3
GTEX_1F6IF_2926_SM_7MKGB	pituitary	https://doi.org/10.6084/m9.figshare.24848265.v3
GTEX_1F7RK_1726_SM_7MXUV	pituitary	https://doi.org/10.6084/m9.figshare.24848265.v3
GTEX_1F88F_3226_SM_9JGH1	pituitary	https://doi.org/10.6084/m9.figshare.24848265.v3
GTEX_1GF9V_3126_SM_7MKHH	pituitary	https://doi.org/10.6084/m9.figshare.24848265.v3
GTEX_1GMRU_3126_SM_7MXVL	pituitary	https://doi.org/10.6084/m9.figshare.24848265.v3
GTEX_1GN2E_2926_SM_7MXV3	pituitary	https://doi.org/10.6084/m9.figshare.24848265.v3
GTEX_1GN73_2926_SM_9JGHT	pituitary	https://doi.org/10.6084/m9.figshare.24848265.v3
GTEX_1GPI6_2126_SM_9JGGH	pituitary	https://doi.org/10.6084/m9.figshare.24848265.v3
GTEX_1GTWX_3126_SM_9WG7V	pituitary	https://doi.org/10.6084/m9.figshare.24848265.v3
GTEX_1GZ2Q_3126_SM_9JGGM	pituitary	https://doi.org/10.6084/m9.figshare.24848265.v3
GTEX_1GZ4I_3126_SM_9WPPQ	pituitary	https://doi.org/10.6084/m9.figshare.24848265.v3
GTEX_1GZHY_3226_SM_9KNUB	pituitary	https://doi.org/10.6084/m9.figshare.24848265.v3
GTEX_1H3O1_1626_SM_9JGH8	pituitary	https://doi.org/10.6084/m9.figshare.24848265.v3
GTEX_1H4P4_2626_SM_9WPON	pituitary	https://doi.org/10.6084/m9.figshare.24848265.v3
GTEX_1HB9E_3026_SM_EV79F	pituitary	https://doi.org/10.6084/m9.figshare.24848265.v3
GTEX_1HCU6_3226_SM_CNNQ8	pituitary	https://doi.org/10.6084/m9.figshare.24848265.v3
GTEX_1HFI6_2926_SM_A9G3E	pituitary	https://doi.org/10.6084/m9.figshare.24848265.v3
GTEX_1HGF4_2926_SM_B2LXW	pituitary	https://doi.org/10.6084/m9.figshare.24848265.v3
GTEX_1HSKV_3126_SM_CNNQA	pituitary	https://doi.org/10.6084/m9.figshare.24848265.v3
GTEX_1HT8W_3126_SM_CNNQD	pituitary	https://doi.org/10.6084/m9.figshare.24848265.v3
GTEX_1I1GP_3126_SM_C1YS2	pituitary	https://doi.org/10.6084/m9.figshare.24848265.v3
GTEX_1I1GQ_3126_SM_CGQF7	pituitary	https://doi.org/10.6084/m9.figshare.24848265.v3
GTEX_1I1GR_3026_SM_ARU7C	pituitary	https://doi.org/10.6084/m9.figshare.24848265.v3
GTEX_1I1GV_2926_SM_C1YS9	pituitary	https://doi.org/10.6084/m9.figshare.24848265.v3
GTEX_1IDJH_2926_SM_C1YQ5	pituitary	https://doi.org/10.6084/m9.figshare.24848265.v3
GTEX_1IKJJ_3126_SM_CNNR4	pituitary	https://doi.org/10.6084/m9.figshare.24848265.v3
GTEX_1IKK5_2826_SM_AHZ2Y	pituitary	https://doi.org/10.6084/m9.figshare.24848265.v3
GTEX_1IKOH_2926_SM_A96TF	pituitary	https://doi.org/10.6084/m9.figshare.24848265.v3
GTEX_1IOXB_2926_SM_C1YQ7	pituitary	https://doi.org/10.6084/m9.figshare.24848265.v3
GTEX_1IY9M_3226_SM_D4P2M	pituitary	https://doi.org/10.6084/m9.figshare.24848265.v3
GTEX_1J8EW_3126_SM_AHZ3U	pituitary	https://doi.org/10.6084/m9.figshare.24848265.v3
GTEX_1JJEA_3026_SM_E9TIC	pituitary	https://doi.org/10.6084/m9.figshare.24848265.v3
GTEX_1JMLX_2826_SM_C1YRH	pituitary	https://doi.org/10.6084/m9.figshare.24848265.v3
GTEX_1JMQJ_2926_SM_D5OV4	pituitary	https://doi.org/10.6084/m9.figshare.24848265.v3
GTEX_1KANB_3126_SM_D3L9G	pituitary	https://doi.org/10.6084/m9.figshare.24848265.v3
GTEX_1KD5A_2526_SM_CXZK8	pituitary	https://doi.org/10.6084/m9.figshare.24848265.v3
GTEX_1KWVE_2126_SM_CXZKM	pituitary	https://doi.org/10.6084/m9.figshare.24848265.v3
GTEX_1LB8K_2926_SM_EVR4X	pituitary	https://doi.org/10.6084/m9.figshare.24848265.v3
GTEX_1LG7Y_2926_SM_CXZKE	pituitary	https://doi.org/10.6084/m9.figshare.24848265.v3
GTEX_1MA7X_2326_SM_EV7AA	pituitary	https://doi.org/10.6084/m9.figshare.24848265.v3
GTEX_1N2EE_2926_SM_DPRYC	pituitary	https://doi.org/10.6084/m9.figshare.24848265.v3
GTEX_1N5O9_2826_SM_E6CQI	pituitary	https://doi.org/10.6084/m9.figshare.24848265.v3
GTEX_1NV8Z_2926_SM_DPRYS	pituitary	https://doi.org/10.6084/m9.figshare.24848265.v3
GTEX_1PBJI_2726_SM_E6CP5	pituitary	https://doi.org/10.6084/m9.figshare.24848265.v3
GTEX_1POEN_2826_SM_DPRZP	pituitary	https://doi.org/10.6084/m9.figshare.24848265.v3
GTEX_1PPGY_2926_SM_DPRZF	pituitary	https://doi.org/10.6084/m9.figshare.24848265.v3
GTEX_1QMI2_3026_SM_E9U5W	pituitary	https://doi.org/10.6084/m9.figshare.24848265.v3
GTEX_YFC4_3226_SM_5CVM2	pituitary	https://doi.org/10.6084/m9.figshare.24848265.v3
GTEX_Z93S_3026_SM_5CVMS	pituitary	https://doi.org/10.6084/m9.figshare.24848265.v3
GTEX_ZE9C_3126_SM_4WKHN	pituitary	https://doi.org/10.6084/m9.figshare.24848265.v3
GTEX_ZUA1_3126_SM_59HJ8	pituitary	https://doi.org/10.6084/m9.figshare.24848265.v3
ERR315429	Pancreas	NCBI
ERR315436	Pancreas	NCBI
ERR315466	Pancreas	NCBI
ERR315479	Pancreas	NCBI
ERR315380	ovary	NCBI
ERR315402	ovary	NCBI
ERR315458	ovary	NCBI
ERR315482	ovary	NCBI
GTEX_111FC_0326_SM_5GZZ1	muscle-skeletal	https://doi.org/10.6084/m9.figshare.24848265.v3
GTEX_1128S_2426_SM_5H11B	muscle-skeletal	https://doi.org/10.6084/m9.figshare.24848265.v3
GTEX_117XS_2526_SM_5H11G	muscle-skeletal	https://doi.org/10.6084/m9.figshare.24848265.v3
GTEX_11DXW_0726_SM_5H12J	muscle-skeletal	https://doi.org/10.6084/m9.figshare.24848265.v3
GTEX_11EMC_2626_SM_59864	muscle-skeletal	https://doi.org/10.6084/m9.figshare.24848265.v3
GTEX_11EQ9_2126_SM_5PNVW	muscle-skeletal	https://doi.org/10.6084/m9.figshare.24848265.v3
GTEX_11GS4_2526_SM_5A5KT	muscle-skeletal	https://doi.org/10.6084/m9.figshare.24848265.v3
GTEX_11GSP_2726_SM_5A5LJ	muscle-skeletal	https://doi.org/10.6084/m9.figshare.24848265.v3
GTEX_11NV4_0326_SM_5HL58	muscle-skeletal	https://doi.org/10.6084/m9.figshare.24848265.v3
GTEX_11O72_0326_SM_5986D	muscle-skeletal	https://doi.org/10.6084/m9.figshare.24848265.v3
GTEX_11OC5_0326_SM_5PNW5	muscle-skeletal	https://doi.org/10.6084/m9.figshare.24848265.v3
GTEX_11OF3_2526_SM_5P9JL	muscle-skeletal	https://doi.org/10.6084/m9.figshare.24848265.v3
GTEX_11ONC_2426_SM_5GU7H	muscle-skeletal	https://doi.org/10.6084/m9.figshare.24848265.v3
GTEX_11P82_1826_SM_5PNYJ	muscle-skeletal	https://doi.org/10.6084/m9.figshare.24848265.v3
GTEX_11TUW_2526_SM_5EQKN	muscle-skeletal	https://doi.org/10.6084/m9.figshare.24848265.v3
GTEX_11WQC_2626_SM_5CVLF	muscle-skeletal	https://doi.org/10.6084/m9.figshare.24848265.v3
GTEX_11ZTS_0526_SM_5CVL9	muscle-skeletal	https://doi.org/10.6084/m9.figshare.24848265.v3
GTEX_11ZUS_1426_SM_5FQSP	muscle-skeletal	https://doi.org/10.6084/m9.figshare.24848265.v3
GTEX_11ZVC_2726_SM_5FQSZ	muscle-skeletal	https://doi.org/10.6084/m9.figshare.24848265.v3
GTEX_12126_0526_SM_5PNW4	muscle-skeletal	https://doi.org/10.6084/m9.figshare.24848265.v3
GTEX_1212Z_2626_SM_5YY8P	muscle-skeletal	https://doi.org/10.6084/m9.figshare.24848265.v3
GTEX_1269C_2626_SM_5EQ5C	muscle-skeletal	https://doi.org/10.6084/m9.figshare.24848265.v3
GTEX_12WSD_0526_SM_5EQ6F	muscle-skeletal	https://doi.org/10.6084/m9.figshare.24848265.v3
GTEX_12WSM_0326_SM_5LZVI	muscle-skeletal	https://doi.org/10.6084/m9.figshare.24848265.v3
GTEX_12ZZX_0326_SM_5DUVH	muscle-skeletal	https://doi.org/10.6084/m9.figshare.24848265.v3
GTEX_12ZZY_0626_SM_5EQ5T	muscle-skeletal	https://doi.org/10.6084/m9.figshare.24848265.v3
GTEX_131YS_0526_SM_5EGKJ	muscle-skeletal	https://doi.org/10.6084/m9.figshare.24848265.v3
GTEX_1399T_2426_SM_5L3FJ	muscle-skeletal	https://doi.org/10.6084/m9.figshare.24848265.v3
GTEX_139TS_2626_SM_5J1MT	muscle-skeletal	https://doi.org/10.6084/m9.figshare.24848265.v3
GTEX_139UW_2626_SM_5K7W1	muscle-skeletal	https://doi.org/10.6084/m9.figshare.24848265.v3
GTEX_13CF2_2726_SM_5LZWW	muscle-skeletal	https://doi.org/10.6084/m9.figshare.24848265.v3
GTEX_13FTY_0226_SM_5IJBW	muscle-skeletal	https://doi.org/10.6084/m9.figshare.24848265.v3
GTEX_13FTZ_2226_SM_5LZXI	muscle-skeletal	https://doi.org/10.6084/m9.figshare.24848265.v3
GTEX_13G51_2726_SM_5LZZ9	muscle-skeletal	https://doi.org/10.6084/m9.figshare.24848265.v3
GTEX_13JVG_0126_SM_5L3D3	muscle-skeletal	https://doi.org/10.6084/m9.figshare.24848265.v3
GTEX_13NYB_2726_SM_5J2MT	muscle-skeletal	https://doi.org/10.6084/m9.figshare.24848265.v3
GTEX_13NYC_0726_SM_5J2NQ	muscle-skeletal	https://doi.org/10.6084/m9.figshare.24848265.v3
GTEX_13NZA_0526_SM_5L3D7	muscle-skeletal	https://doi.org/10.6084/m9.figshare.24848265.v3
GTEX_13O1R_0526_SM_5K7XU	muscle-skeletal	https://doi.org/10.6084/m9.figshare.24848265.v3
GTEX_13OVH_0626_SM_5L3EI	muscle-skeletal	https://doi.org/10.6084/m9.figshare.24848265.v3
GTEX_13OW8_1426_SM_5IJDT	muscle-skeletal	https://doi.org/10.6084/m9.figshare.24848265.v3
GTEX_13PLJ_0326_SM_5L3I7	muscle-skeletal	https://doi.org/10.6084/m9.figshare.24848265.v3
GTEX_13PVQ_0326_SM_5K7YF	muscle-skeletal	https://doi.org/10.6084/m9.figshare.24848265.v3
GTEX_13SLW_0326_SM_5RQK5	muscle-skeletal	https://doi.org/10.6084/m9.figshare.24848265.v3
GTEX_13SLX_0326_SM_5Q5E4	muscle-skeletal	https://doi.org/10.6084/m9.figshare.24848265.v3
GTEX_13VXU_0326_SM_5LU36	muscle-skeletal	https://doi.org/10.6084/m9.figshare.24848265.v3
GTEX_13X6J_0326_SM_7EPGD	muscle-skeletal	https://doi.org/10.6084/m9.figshare.24848265.v3
GTEX_144FL_0326_SM_5O99O	muscle-skeletal	https://doi.org/10.6084/m9.figshare.24848265.v3
GTEX_144GL_0326_SM_5QGOY	muscle-skeletal	https://doi.org/10.6084/m9.figshare.24848265.v3
GTEX_145LU_2026_SM_5Q5E8	muscle-skeletal	https://doi.org/10.6084/m9.figshare.24848265.v3
GTEX_145MG_0226_SM_5TDDB	muscle-skeletal	https://doi.org/10.6084/m9.figshare.24848265.v3
GTEX_145MH_0326_SM_5LU8H	muscle-skeletal	https://doi.org/10.6084/m9.figshare.24848265.v3
GTEX_145MI_0326_SM_5Q5EV	muscle-skeletal	https://doi.org/10.6084/m9.figshare.24848265.v3
GTEX_147F4_0326_SM_5TDCK	muscle-skeletal	https://doi.org/10.6084/m9.figshare.24848265.v3
GTEX_147GR_0126_SM_62LER	muscle-skeletal	https://doi.org/10.6084/m9.figshare.24848265.v3
GTEX_147JS_0526_SM_5TDD3	muscle-skeletal	https://doi.org/10.6084/m9.figshare.24848265.v3
GTEX_148VJ_0326_SM_5QGQE	muscle-skeletal	https://doi.org/10.6084/m9.figshare.24848265.v3
GTEX_14A5H_0326_SM_5RQIB	muscle-skeletal	https://doi.org/10.6084/m9.figshare.24848265.v3
GTEX_14ABY_0126_SM_62LDI	muscle-skeletal	https://doi.org/10.6084/m9.figshare.24848265.v3
GTEX_14ASI_0526_SM_5QGQP	muscle-skeletal	https://doi.org/10.6084/m9.figshare.24848265.v3
GTEX_14BIL_0326_SM_5SI9Q	muscle-skeletal	https://doi.org/10.6084/m9.figshare.24848265.v3
GTEX_14BMV_0326_SM_5RQHW	muscle-skeletal	https://doi.org/10.6084/m9.figshare.24848265.v3
GTEX_14C39_2426_SM_5S2U5	muscle-skeletal	https://doi.org/10.6084/m9.figshare.24848265.v3
GTEX_14E6D_0326_SM_62LDX	muscle-skeletal	https://doi.org/10.6084/m9.figshare.24848265.v3
GTEX_14JG1_0126_SM_5ZZUP	muscle-skeletal	https://doi.org/10.6084/m9.figshare.24848265.v3
GTEX_14JIY_0426_SM_62LF7	muscle-skeletal	https://doi.org/10.6084/m9.figshare.24848265.v3
GTEX_14PJM_0426_SM_5ZZVN	muscle-skeletal	https://doi.org/10.6084/m9.figshare.24848265.v3
GTEX_14PN4_0326_SM_6EU2N	muscle-skeletal	https://doi.org/10.6084/m9.figshare.24848265.v3
GTEX_15D79_0526_SM_6ETZP	muscle-skeletal	https://doi.org/10.6084/m9.figshare.24848265.v3
GTEX_15DCD_0626_SM_7KUG7	muscle-skeletal	https://doi.org/10.6084/m9.figshare.24848265.v3
GTEX_15ER7_0226_SM_7KUEU	muscle-skeletal	https://doi.org/10.6084/m9.figshare.24848265.v3
GTEX_15G19_0526_SM_6PAMT	muscle-skeletal	https://doi.org/10.6084/m9.figshare.24848265.v3
GTEX_15SHU_0626_SM_7KUFH	muscle-skeletal	https://doi.org/10.6084/m9.figshare.24848265.v3
GTEX_16GPK_0526_SM_7KUER	muscle-skeletal	https://doi.org/10.6084/m9.figshare.24848265.v3
GTEX_16YQH_0426_SM_7KUL7	muscle-skeletal	https://doi.org/10.6084/m9.figshare.24848265.v3
GTEX_16Z82_0126_SM_7DHLF	muscle-skeletal	https://doi.org/10.6084/m9.figshare.24848265.v3
GTEX_17EVP_1326_SM_7DHMR	muscle-skeletal	https://doi.org/10.6084/m9.figshare.24848265.v3
GTEX_17EVQ_1226_SM_7LG59	muscle-skeletal	https://doi.org/10.6084/m9.figshare.24848265.v3
GTEX_17HG3_2726_SM_7DHL5	muscle-skeletal	https://doi.org/10.6084/m9.figshare.24848265.v3
GTEX_17HHY_0326_SM_7938H	muscle-skeletal	https://doi.org/10.6084/m9.figshare.24848265.v3
GTEX_17MF6_2026_SM_7LG5I	muscle-skeletal	https://doi.org/10.6084/m9.figshare.24848265.v3
GTEX_18465_0326_SM_7LTAD	muscle-skeletal	https://doi.org/10.6084/m9.figshare.24848265.v3
GTEX_18A6Q_0326_SM_718AT	muscle-skeletal	https://doi.org/10.6084/m9.figshare.24848265.v3
GTEX_18A7A_0626_SM_718BJ	muscle-skeletal	https://doi.org/10.6084/m9.figshare.24848265.v3
GTEX_1A32A_0526_SM_731B9	muscle-skeletal	https://doi.org/10.6084/m9.figshare.24848265.v3
GTEX_1A8FM_0526_SM_7P8SF	muscle-skeletal	https://doi.org/10.6084/m9.figshare.24848265.v3
GTEX_1A8G6_0126_SM_7DUFY	muscle-skeletal	https://doi.org/10.6084/m9.figshare.24848265.v3
GTEX_1A8G7_0326_SM_72D5B	muscle-skeletal	https://doi.org/10.6084/m9.figshare.24848265.v3
GTEX_1AX9I_0326_SM_73KXQ	muscle-skeletal	https://doi.org/10.6084/m9.figshare.24848265.v3
GTEX_1B8SF_0426_SM_79OL4	muscle-skeletal	https://doi.org/10.6084/m9.figshare.24848265.v3
GTEX_1B8SG_0326_SM_73KXW	muscle-skeletal	https://doi.org/10.6084/m9.figshare.24848265.v3
GTEX_1B933_0426_SM_7DHMC	muscle-skeletal	https://doi.org/10.6084/m9.figshare.24848265.v3
GTEX_1B996_0326_SM_7DHMU	muscle-skeletal	https://doi.org/10.6084/m9.figshare.24848265.v3
GTEX_1BAJH_0126_SM_7DHMF	muscle-skeletal	https://doi.org/10.6084/m9.figshare.24848265.v3
GTEX_1C64N_0326_SM_7P8QC	muscle-skeletal	https://doi.org/10.6084/m9.figshare.24848265.v3
GTEX_1C6VQ_0326_SM_7DHMS	muscle-skeletal	https://doi.org/10.6084/m9.figshare.24848265.v3
GTEX_1C6VR_2526_SM_7DHMT	muscle-skeletal	https://doi.org/10.6084/m9.figshare.24848265.v3
GTEX_1C6VS_0126_SM_7PC2H	muscle-skeletal	https://doi.org/10.6084/m9.figshare.24848265.v3
GTEX_1C6WA_0326_SM_7DUGE	muscle-skeletal	https://doi.org/10.6084/m9.figshare.24848265.v3
GTEX_1CAMQ_0326_SM_7MXUI	muscle-skeletal	https://doi.org/10.6084/m9.figshare.24848265.v3
GTEX_1CAV2_2426_SM_7P8QF	muscle-skeletal	https://doi.org/10.6084/m9.figshare.24848265.v3
GTEX_1CB4G_0426_SM_7MXUN	muscle-skeletal	https://doi.org/10.6084/m9.figshare.24848265.v3
GTEX_1E1VI_0426_SM_7DHN1	muscle-skeletal	https://doi.org/10.6084/m9.figshare.24848265.v3
GTEX_1E2YA_0526_SM_7P8RY	muscle-skeletal	https://doi.org/10.6084/m9.figshare.24848265.v3
GTEX_1EMGI_0326_SM_9MQM5	muscle-skeletal	https://doi.org/10.6084/m9.figshare.24848265.v3
GTEX_1EN7A_0326_SM_7P8T1	muscle-skeletal	https://doi.org/10.6084/m9.figshare.24848265.v3
GTEX_1EU9M_0126_SM_7P8P8	muscle-skeletal	https://doi.org/10.6084/m9.figshare.24848265.v3
GTEX_1EWIQ_0626_SM_7PBYW	muscle-skeletal	https://doi.org/10.6084/m9.figshare.24848265.v3
GTEX_1F6I4_0326_SM_7P8T8	muscle-skeletal	https://doi.org/10.6084/m9.figshare.24848265.v3
GTEX_1F6IF_0226_SM_7PBZ6	muscle-skeletal	https://doi.org/10.6084/m9.figshare.24848265.v3
GTEX_1F75A_0626_SM_7PBYI	muscle-skeletal	https://doi.org/10.6084/m9.figshare.24848265.v3
GTEX_1F75W_0326_SM_7PC2Q	muscle-skeletal	https://doi.org/10.6084/m9.figshare.24848265.v3
GTEX_1F7RK_0326_SM_7RHH7	muscle-skeletal	https://doi.org/10.6084/m9.figshare.24848265.v3
GTEX_1F88F_2526_SM_7PC2R	muscle-skeletal	https://doi.org/10.6084/m9.figshare.24848265.v3
GTEX_1GF9V_0126_SM_9WYT2	muscle-skeletal	https://doi.org/10.6084/m9.figshare.24848265.v3
GTEX_1GMRU_0326_SM_9WYT6	muscle-skeletal	https://doi.org/10.6084/m9.figshare.24848265.v3
GTEX_1GN1V_0326_SM_9WYTO	muscle-skeletal	https://doi.org/10.6084/m9.figshare.24848265.v3
GTEX_1GN2E_0726_SM_9MQLU	muscle-skeletal	https://doi.org/10.6084/m9.figshare.24848265.v3
GTEX_1GN73_0126_SM_CNPPT	muscle-skeletal	https://doi.org/10.6084/m9.figshare.24848265.v3
GTEX_1GPI6_0326_SM_9MQM6	muscle-skeletal	https://doi.org/10.6084/m9.figshare.24848265.v3
GTEX_1GTWX_0326_SM_9WYTP	muscle-skeletal	https://doi.org/10.6084/m9.figshare.24848265.v3
GTEX_1GZ2Q_0426_SM_9WPOU	muscle-skeletal	https://doi.org/10.6084/m9.figshare.24848265.v3
GTEX_1GZ4I_0526_SM_9YFLX	muscle-skeletal	https://doi.org/10.6084/m9.figshare.24848265.v3
GTEX_1GZHY_0126_SM_9WYUQ	muscle-skeletal	https://doi.org/10.6084/m9.figshare.24848265.v3
GTEX_1H1CY_2726_SM_9MQLR	muscle-skeletal	https://doi.org/10.6084/m9.figshare.24848265.v3
GTEX_1H3O1_0626_SM_9MQM4	muscle-skeletal	https://doi.org/10.6084/m9.figshare.24848265.v3
GTEX_1H4P4_0626_SM_9YFKZ	muscle-skeletal	https://doi.org/10.6084/m9.figshare.24848265.v3
GTEX_1HB9E_0326_SM_D3LA5	muscle-skeletal	https://doi.org/10.6084/m9.figshare.24848265.v3
GTEX_1HBPI_0226_SM_ADEJ7	muscle-skeletal	https://doi.org/10.6084/m9.figshare.24848265.v3
GTEX_1HCU6_0526_SM_A9SKU	muscle-skeletal	https://doi.org/10.6084/m9.figshare.24848265.v3
GTEX_1HFI6_0426_SM_B2LXB	muscle-skeletal	https://doi.org/10.6084/m9.figshare.24848265.v3
GTEX_1HGF4_2626_SM_CM2SJ	muscle-skeletal	https://doi.org/10.6084/m9.figshare.24848265.v3
GTEX_1HSKV_0126_SM_E6CI1	muscle-skeletal	https://doi.org/10.6084/m9.figshare.24848265.v3
GTEX_1HT8W_0326_SM_CM2SG	muscle-skeletal	https://doi.org/10.6084/m9.figshare.24848265.v3
GTEX_1I1GP_2126_SM_CKZPJ	muscle-skeletal	https://doi.org/10.6084/m9.figshare.24848265.v3
GTEX_1I1GQ_0326_SM_A9SKS	muscle-skeletal	https://doi.org/10.6084/m9.figshare.24848265.v3
GTEX_1I1GR_0326_SM_CKZPI	muscle-skeletal	https://doi.org/10.6084/m9.figshare.24848265.v3
GTEX_1I1GV_0126_SM_CL55G	muscle-skeletal	https://doi.org/10.6084/m9.figshare.24848265.v3
GTEX_1IDJH_0226_SM_CYPSB	muscle-skeletal	https://doi.org/10.6084/m9.figshare.24848265.v3
GTEX_1IKJJ_0326_SM_CL55L	muscle-skeletal	https://doi.org/10.6084/m9.figshare.24848265.v3
GTEX_1IKK5_0426_SM_CL53X	muscle-skeletal	https://doi.org/10.6084/m9.figshare.24848265.v3
GTEX_1IKOH_0126_SM_COH4D	muscle-skeletal	https://doi.org/10.6084/m9.figshare.24848265.v3
GTEX_1IL2U_0726_SM_EAZ2Y	muscle-skeletal	https://doi.org/10.6084/m9.figshare.24848265.v3
GTEX_1IL2V_0526_SM_ARL8B	muscle-skeletal	https://doi.org/10.6084/m9.figshare.24848265.v3
GTEX_1IOXB_0326_SM_CL55M	muscle-skeletal	https://doi.org/10.6084/m9.figshare.24848265.v3
GTEX_1J8EW_0326_SM_CYPSX	muscle-skeletal	https://doi.org/10.6084/m9.figshare.24848265.v3
GTEX_1J8JJ_0126_SM_D3L93	muscle-skeletal	https://doi.org/10.6084/m9.figshare.24848265.v3
GTEX_1JJEA_0126_SM_D3L8A	muscle-skeletal	https://doi.org/10.6084/m9.figshare.24848265.v3
GTEX_1JMLX_0326_SM_CM2RP	muscle-skeletal	https://doi.org/10.6084/m9.figshare.24848265.v3
GTEX_1JMQJ_0126_SM_E6CI2	muscle-skeletal	https://doi.org/10.6084/m9.figshare.24848265.v3
GTEX_1KANB_0126_SM_E6CJT	muscle-skeletal	https://doi.org/10.6084/m9.figshare.24848265.v3
GTEX_1KD4Q_0326_SM_E9TJA	muscle-skeletal	https://doi.org/10.6084/m9.figshare.24848265.v3
GTEX_1KD5A_0726_SM_DIPEO	muscle-skeletal	https://doi.org/10.6084/m9.figshare.24848265.v3
GTEX_1KWVE_0926_SM_CXZKP	muscle-skeletal	https://doi.org/10.6084/m9.figshare.24848265.v3
GTEX_1LB8K_0126_SM_EVYCN	muscle-skeletal	https://doi.org/10.6084/m9.figshare.24848265.v3
GTEX_1LG7Y_0126_SM_E6CJ8	muscle-skeletal	https://doi.org/10.6084/m9.figshare.24848265.v3
GTEX_1LSNL_0126_SM_EWRNR	muscle-skeletal	https://doi.org/10.6084/m9.figshare.24848265.v3
GTEX_1LVA9_0326_SM_DLHBU	muscle-skeletal	https://doi.org/10.6084/m9.figshare.24848265.v3
GTEX_1M4P7_0126_SM_DKPQF	muscle-skeletal	https://doi.org/10.6084/m9.figshare.24848265.v3
GTEX_1N2DW_0426_SM_E9TK4	muscle-skeletal	https://doi.org/10.6084/m9.figshare.24848265.v3
GTEX_1PPGY_0426_SM_DTXFE	muscle-skeletal	https://doi.org/10.6084/m9.figshare.24848265.v3
GTEX_1QMI2_0526_SM_DTXFU	muscle-skeletal	https://doi.org/10.6084/m9.figshare.24848265.v3
GTEX_1QP6S_0426_SM_DTXG4	muscle-skeletal	https://doi.org/10.6084/m9.figshare.24848265.v3
GTEX_1RQEC_0126_SM_E9J2H	muscle-skeletal	https://doi.org/10.6084/m9.figshare.24848265.v3
GTEX_Y8DK_0326_SM_4TT3P	muscle-skeletal	https://doi.org/10.6084/m9.figshare.24848265.v3
GTEX_YFC4_1026_SM_5RQJM	muscle-skeletal	https://doi.org/10.6084/m9.figshare.24848265.v3
GTEX_YJ8O_2826_SM_5CVM4	muscle-skeletal	https://doi.org/10.6084/m9.figshare.24848265.v3
GTEX_Z93S_1326_SM_5CVMR	muscle-skeletal	https://doi.org/10.6084/m9.figshare.24848265.v3
GTEX_ZDTS_0526_SM_4WKH9	muscle-skeletal	https://doi.org/10.6084/m9.figshare.24848265.v3
GTEX_ZE9C_2326_SM_5J1NT	muscle-skeletal	https://doi.org/10.6084/m9.figshare.24848265.v3
GTEX_ZUA1_0326_SM_5NQA3	muscle-skeletal	https://doi.org/10.6084/m9.figshare.24848265.v3
GTEX_ZVT3_0526_SM_5GIE9	muscle-skeletal	https://doi.org/10.6084/m9.figshare.24848265.v3
GTEX_ZVTK_0626_SM_5GU6Y	muscle-skeletal	https://doi.org/10.6084/m9.figshare.24848265.v3
GTEX_ZYT6_1626_SM_5E45R	muscle-skeletal	https://doi.org/10.6084/m9.figshare.24848265.v3
ERR315329	Lymph_node	NCBI
ERR315371	Lymph_node	NCBI
ERR315373	Lymph_node	NCBI
ERR315387	Lymph_node	NCBI
ERR315390	Lymph_node	NCBI
ERR315393	Lymph_node	NCBI
ERR315426	Lymph_node	NCBI
ERR315440	Lymph_node	NCBI
ERR315441	Lymph_node	NCBI
ERR315471	Lymph_node	NCBI
ERR315475	Lymph_node	NCBI
ERR315488	Lymph_node	NCBI
ERR315493	Lymph_node	NCBI
GTEX_111FC_1126_SM_5GZWU	lung	https://doi.org/10.6084/m9.figshare.24848265.v3
GTEX_1128S_0726_SM_5N9D6	lung	https://doi.org/10.6084/m9.figshare.24848265.v3
GTEX_11EMC_0126_SM_5EGKV	lung	https://doi.org/10.6084/m9.figshare.24848265.v3
GTEX_11EQ9_0226_SM_5A5JX	lung	https://doi.org/10.6084/m9.figshare.24848265.v3
GTEX_11GSP_0726_SM_5986L	lung	https://doi.org/10.6084/m9.figshare.24848265.v3
GTEX_11NUK_0826_SM_5HL4U	lung	https://doi.org/10.6084/m9.figshare.24848265.v3
GTEX_11NV4_1126_SM_5HL6J	lung	https://doi.org/10.6084/m9.figshare.24848265.v3
GTEX_11O72_1326_SM_5BC5A	lung	https://doi.org/10.6084/m9.figshare.24848265.v3
GTEX_11OF3_1126_SM_5986C	lung	https://doi.org/10.6084/m9.figshare.24848265.v3
GTEX_11PRG_0926_SM_5EGI8	lung	https://doi.org/10.6084/m9.figshare.24848265.v3
GTEX_11TUW_0526_SM_5LU9A	lung	https://doi.org/10.6084/m9.figshare.24848265.v3
GTEX_11UD2_0726_SM_5EQ69	lung	https://doi.org/10.6084/m9.figshare.24848265.v3
GTEX_11WQC_0626_SM_5EQMF	lung	https://doi.org/10.6084/m9.figshare.24848265.v3
GTEX_11WQK_1226_SM_5GU5Z	lung	https://doi.org/10.6084/m9.figshare.24848265.v3
GTEX_11ZTS_1226_SM_5EQMQ	lung	https://doi.org/10.6084/m9.figshare.24848265.v3
GTEX_11ZUS_0126_SM_5EQM5	lung	https://doi.org/10.6084/m9.figshare.24848265.v3
GTEX_11ZVC_0226_SM_731E8	lung	https://doi.org/10.6084/m9.figshare.24848265.v3
GTEX_1212Z_1026_SM_5EGJ8	lung	https://doi.org/10.6084/m9.figshare.24848265.v3
GTEX_1269C_0926_SM_5FQSR	lung	https://doi.org/10.6084/m9.figshare.24848265.v3
GTEX_12WSD_0826_SM_5GCNE	lung	https://doi.org/10.6084/m9.figshare.24848265.v3
GTEX_12WSE_0826_SM_5S2VL	lung	https://doi.org/10.6084/m9.figshare.24848265.v3
GTEX_12WSI_0826_SM_5EGKD	lung	https://doi.org/10.6084/m9.figshare.24848265.v3
GTEX_12ZZY_0926_SM_5EQ6I	lung	https://doi.org/10.6084/m9.figshare.24848265.v3
GTEX_131YS_0926_SM_5IJB9	lung	https://doi.org/10.6084/m9.figshare.24848265.v3
GTEX_139TT_0726_SM_5K7XW	lung	https://doi.org/10.6084/m9.figshare.24848265.v3
GTEX_139UW_0226_SM_5K7WU	lung	https://doi.org/10.6084/m9.figshare.24848265.v3
GTEX_13FLV_0426_SM_5KLZA	lung	https://doi.org/10.6084/m9.figshare.24848265.v3
GTEX_13FTY_0126_SM_5J2NZ	lung	https://doi.org/10.6084/m9.figshare.24848265.v3
GTEX_13FTZ_0526_SM_5IJCW	lung	https://doi.org/10.6084/m9.figshare.24848265.v3
GTEX_13G51_0426_SM_5K7Z5	lung	https://doi.org/10.6084/m9.figshare.24848265.v3
GTEX_13JVG_1426_SM_5MR4W	lung	https://doi.org/10.6084/m9.figshare.24848265.v3
GTEX_13N2G_0826_SM_5IJE6	lung	https://doi.org/10.6084/m9.figshare.24848265.v3
GTEX_13NYB_0626_SM_5MR47	lung	https://doi.org/10.6084/m9.figshare.24848265.v3
GTEX_13NZA_1426_SM_5KM4Y	lung	https://doi.org/10.6084/m9.figshare.24848265.v3
GTEX_13O3Q_0526_SM_5KM18	lung	https://doi.org/10.6084/m9.figshare.24848265.v3
GTEX_13OVH_1026_SM_5J2NP	lung	https://doi.org/10.6084/m9.figshare.24848265.v3
GTEX_13OVJ_0726_SM_5KM1W	lung	https://doi.org/10.6084/m9.figshare.24848265.v3
GTEX_13OVL_0626_SM_5KM13	lung	https://doi.org/10.6084/m9.figshare.24848265.v3
GTEX_13OW6_0826_SM_5L3GA	lung	https://doi.org/10.6084/m9.figshare.24848265.v3
GTEX_13OW7_0926_SM_5L3EX	lung	https://doi.org/10.6084/m9.figshare.24848265.v3
GTEX_13OW8_1726_SM_5L3GO	lung	https://doi.org/10.6084/m9.figshare.24848265.v3
GTEX_13PVQ_0926_SM_5IJFD	lung	https://doi.org/10.6084/m9.figshare.24848265.v3
GTEX_13QJC_0526_SM_5RQKB	lung	https://doi.org/10.6084/m9.figshare.24848265.v3
GTEX_13S7M_2126_SM_5S2QR	lung	https://doi.org/10.6084/m9.figshare.24848265.v3
GTEX_13SLW_1226_SM_5S2Q7	lung	https://doi.org/10.6084/m9.figshare.24848265.v3
GTEX_13VXU_2726_SM_5LU4N	lung	https://doi.org/10.6084/m9.figshare.24848265.v3
GTEX_145LU_0526_SM_5O9AT	lung	https://doi.org/10.6084/m9.figshare.24848265.v3
GTEX_145MF_0726_SM_5Q5BT	lung	https://doi.org/10.6084/m9.figshare.24848265.v3
GTEX_145MH_0626_SM_5NQAK	lung	https://doi.org/10.6084/m9.figshare.24848265.v3
GTEX_147F4_0926_SM_5Q5EO	lung	https://doi.org/10.6084/m9.figshare.24848265.v3
GTEX_147GR_1226_SM_5TDCL	lung	https://doi.org/10.6084/m9.figshare.24848265.v3
GTEX_147JS_1226_SM_5RQK4	lung	https://doi.org/10.6084/m9.figshare.24848265.v3
GTEX_148VJ_0826_SM_5LU8V	lung	https://doi.org/10.6084/m9.figshare.24848265.v3
GTEX_14ABY_1126_SM_5Q5F8	lung	https://doi.org/10.6084/m9.figshare.24848265.v3
GTEX_14BMV_0826_SM_73KXU	lung	https://doi.org/10.6084/m9.figshare.24848265.v3
GTEX_14C39_0326_SM_5TDDX	lung	https://doi.org/10.6084/m9.figshare.24848265.v3
GTEX_14E6D_1026_SM_5S2RS	lung	https://doi.org/10.6084/m9.figshare.24848265.v3
GTEX_14JG1_0926_SM_5YY8W	lung	https://doi.org/10.6084/m9.figshare.24848265.v3
GTEX_14JIY_1326_SM_6AJB3	lung	https://doi.org/10.6084/m9.figshare.24848265.v3
GTEX_14PJM_0926_SM_6AJ9Y	lung	https://doi.org/10.6084/m9.figshare.24848265.v3
GTEX_15D1Q_0526_SM_6AJAY	lung	https://doi.org/10.6084/m9.figshare.24848265.v3
GTEX_15ER7_0926_SM_7KUMG	lung	https://doi.org/10.6084/m9.figshare.24848265.v3
GTEX_16Z82_1026_SM_6M48A	lung	https://doi.org/10.6084/m9.figshare.24848265.v3
GTEX_17EVQ_1526_SM_79ONG	lung	https://doi.org/10.6084/m9.figshare.24848265.v3
GTEX_17HG3_0326_SM_7IGP4	lung	https://doi.org/10.6084/m9.figshare.24848265.v3
GTEX_17HII_0926_SM_79ON7	lung	https://doi.org/10.6084/m9.figshare.24848265.v3
GTEX_17MF6_0826_SM_7LT8F	lung	https://doi.org/10.6084/m9.figshare.24848265.v3
GTEX_18465_0626_SM_7LT8X	lung	https://doi.org/10.6084/m9.figshare.24848265.v3
GTEX_18A6Q_0826_SM_7KFRD	lung	https://doi.org/10.6084/m9.figshare.24848265.v3
GTEX_18A7A_1026_SM_7LT8B	lung	https://doi.org/10.6084/m9.figshare.24848265.v3
GTEX_1A32A_0726_SM_731D4	lung	https://doi.org/10.6084/m9.figshare.24848265.v3
GTEX_1A8FM_0826_SM_793D5	lung	https://doi.org/10.6084/m9.figshare.24848265.v3
GTEX_1A8G6_0726_SM_73KV5	lung	https://doi.org/10.6084/m9.figshare.24848265.v3
GTEX_1AX9I_0826_SM_73KUT	lung	https://doi.org/10.6084/m9.figshare.24848265.v3
GTEX_1B8L1_0626_SM_7EPHL	lung	https://doi.org/10.6084/m9.figshare.24848265.v3
GTEX_1B8SF_0826_SM_73KW8	lung	https://doi.org/10.6084/m9.figshare.24848265.v3
GTEX_1B933_0926_SM_9OSVH	lung	https://doi.org/10.6084/m9.figshare.24848265.v3
GTEX_1B996_0726_SM_7IGPI	lung	https://doi.org/10.6084/m9.figshare.24848265.v3
GTEX_1BAJH_1326_SM_7RHFS	lung	https://doi.org/10.6084/m9.figshare.24848265.v3
GTEX_1C6WA_0726_SM_7IGQ5	lung	https://doi.org/10.6084/m9.figshare.24848265.v3
GTEX_1CAMQ_1026_SM_7EPIC	lung	https://doi.org/10.6084/m9.figshare.24848265.v3
GTEX_1CAV2_0626_SM_7P8QE	lung	https://doi.org/10.6084/m9.figshare.24848265.v3
GTEX_1E1VI_0926_SM_7P8T3	lung	https://doi.org/10.6084/m9.figshare.24848265.v3
GTEX_1E2YA_0926_SM_7MXUK	lung	https://doi.org/10.6084/m9.figshare.24848265.v3
GTEX_1EKGG_1326_SM_7MXUM	lung	https://doi.org/10.6084/m9.figshare.24848265.v3
GTEX_1EMGI_1426_SM_7IGNQ	lung	https://doi.org/10.6084/m9.figshare.24848265.v3
GTEX_1EN7A_0826_SM_7MKFV	lung	https://doi.org/10.6084/m9.figshare.24848265.v3
GTEX_1EWIQ_0926_SM_7RHG7	lung	https://doi.org/10.6084/m9.figshare.24848265.v3
GTEX_1EX96_0226_SM_7RHHR	lung	https://doi.org/10.6084/m9.figshare.24848265.v3
GTEX_1F6I4_1026_SM_7P8PS	lung	https://doi.org/10.6084/m9.figshare.24848265.v3
GTEX_1F75W_0626_SM_7PC13	lung	https://doi.org/10.6084/m9.figshare.24848265.v3
GTEX_1F7RK_0826_SM_7SB8V	lung	https://doi.org/10.6084/m9.figshare.24848265.v3
GTEX_1F88F_0926_SM_7RHH8	lung	https://doi.org/10.6084/m9.figshare.24848265.v3
GTEX_1GF9V_1026_SM_9KNW3	lung	https://doi.org/10.6084/m9.figshare.24848265.v3
GTEX_1GMRU_1426_SM_9WPPL	lung	https://doi.org/10.6084/m9.figshare.24848265.v3
GTEX_1GN2E_1526_SM_7P8TD	lung	https://doi.org/10.6084/m9.figshare.24848265.v3
GTEX_1GN73_1026_SM_9KNV9	lung	https://doi.org/10.6084/m9.figshare.24848265.v3
GTEX_1GTWX_0626_SM_9WYU1	lung	https://doi.org/10.6084/m9.figshare.24848265.v3
GTEX_1GZ2Q_0726_SM_9KNVV	lung	https://doi.org/10.6084/m9.figshare.24848265.v3
GTEX_1GZ4I_0726_SM_9QEHL	lung	https://doi.org/10.6084/m9.figshare.24848265.v3
GTEX_1GZHY_0826_SM_9OSXT	lung	https://doi.org/10.6084/m9.figshare.24848265.v3
GTEX_1H1CY_0626_SM_9KNVE	lung	https://doi.org/10.6084/m9.figshare.24848265.v3
GTEX_1H3O1_0326_SM_9WPO8	lung	https://doi.org/10.6084/m9.figshare.24848265.v3
GTEX_1HB9E_0726_SM_AHZ4L	lung	https://doi.org/10.6084/m9.figshare.24848265.v3
GTEX_1HFI6_0926_SM_9WPPV	lung	https://doi.org/10.6084/m9.figshare.24848265.v3
GTEX_1HSKV_1126_SM_ADEIA	lung	https://doi.org/10.6084/m9.figshare.24848265.v3
GTEX_1HT8W_1426_SM_CE6S2	lung	https://doi.org/10.6084/m9.figshare.24848265.v3
GTEX_1I1GQ_1126_SM_CNNQT	lung	https://doi.org/10.6084/m9.figshare.24848265.v3
GTEX_1I1GR_0726_SM_B2LWL	lung	https://doi.org/10.6084/m9.figshare.24848265.v3
GTEX_1I1GV_0926_SM_B2LXM	lung	https://doi.org/10.6084/m9.figshare.24848265.v3
GTEX_1IDJH_0726_SM_ARU7U	lung	https://doi.org/10.6084/m9.figshare.24848265.v3
GTEX_1IKJJ_0926_SM_A9G2L	lung	https://doi.org/10.6084/m9.figshare.24848265.v3
GTEX_1IKK5_1926_SM_A9G2V	lung	https://doi.org/10.6084/m9.figshare.24848265.v3
GTEX_1IL2U_0926_SM_CKZOB	lung	https://doi.org/10.6084/m9.figshare.24848265.v3
GTEX_1IL2V_0726_SM_ARZMB	lung	https://doi.org/10.6084/m9.figshare.24848265.v3
GTEX_1IOXB_1126_SM_CNNQ5	lung	https://doi.org/10.6084/m9.figshare.24848265.v3
GTEX_1IY9M_1126_SM_A9SLV	lung	https://doi.org/10.6084/m9.figshare.24848265.v3
GTEX_1J8EW_1026_SM_A96T7	lung	https://doi.org/10.6084/m9.figshare.24848265.v3
GTEX_1J8JJ_1126_SM_CL55P	lung	https://doi.org/10.6084/m9.figshare.24848265.v3
GTEX_1JJEA_1126_SM_CKZOC	lung	https://doi.org/10.6084/m9.figshare.24848265.v3
GTEX_1JMLX_0926_SM_CNNPQ	lung	https://doi.org/10.6084/m9.figshare.24848265.v3
GTEX_1JMQJ_2126_SM_CNPPA	lung	https://doi.org/10.6084/m9.figshare.24848265.v3
GTEX_1KANB_1026_SM_D3L9F	lung	https://doi.org/10.6084/m9.figshare.24848265.v3
GTEX_1KD4Q_0926_SM_CXZKI	lung	https://doi.org/10.6084/m9.figshare.24848265.v3
GTEX_1KD5A_1126_SM_CXZK6	lung	https://doi.org/10.6084/m9.figshare.24848265.v3
GTEX_1KWVE_0426_SM_DHXJX	lung	https://doi.org/10.6084/m9.figshare.24848265.v3
GTEX_1LB8K_0826_SM_D4P41	lung	https://doi.org/10.6084/m9.figshare.24848265.v3
GTEX_1LG7Y_0826_SM_E9TJX	lung	https://doi.org/10.6084/m9.figshare.24848265.v3
GTEX_1M4P7_0826_SM_E9TJR	lung	https://doi.org/10.6084/m9.figshare.24848265.v3
GTEX_1MA7X_0626_SM_E9TJI	lung	https://doi.org/10.6084/m9.figshare.24848265.v3
GTEX_1MJK2_1126_SM_E9TJ7	lung	https://doi.org/10.6084/m9.figshare.24848265.v3
GTEX_1N2DW_1126_SM_EVR59	lung	https://doi.org/10.6084/m9.figshare.24848265.v3
GTEX_1OJC4_0626_SM_DTXEY	lung	https://doi.org/10.6084/m9.figshare.24848265.v3
GTEX_1PPGY_1826_SM_EXOJ8	lung	https://doi.org/10.6084/m9.figshare.24848265.v3
GTEX_1QMI2_0926_SM_DTX7S	lung	https://doi.org/10.6084/m9.figshare.24848265.v3
GTEX_YFC4_1126_SM_5RQJN	lung	https://doi.org/10.6084/m9.figshare.24848265.v3
GTEX_YJ8O_1826_SM_5HL82	lung	https://doi.org/10.6084/m9.figshare.24848265.v3
GTEX_ZDTS_1026_SM_4WAXS	lung	https://doi.org/10.6084/m9.figshare.24848265.v3
GTEX_ZE7O_0826_SM_57WCP	lung	https://doi.org/10.6084/m9.figshare.24848265.v3
GTEX_ZUA1_1026_SM_4YCEA	lung	https://doi.org/10.6084/m9.figshare.24848265.v3
GTEX_ZVT3_0926_SM_5GICK	lung	https://doi.org/10.6084/m9.figshare.24848265.v3
GTEX_ZVZQ_1526_SM_5N9G6	lung	https://doi.org/10.6084/m9.figshare.24848265.v3
GTEX_ZYT6_0526_SM_5GIEA	lung	https://doi.org/10.6084/m9.figshare.24848265.v3
GTEX_11DXY_0526_SM_5EGGQ	liver	https://doi.org/10.6084/m9.figshare.24848265.v3
GTEX_11EQ9_0526_SM_5A5JZ	liver	https://doi.org/10.6084/m9.figshare.24848265.v3
GTEX_11GSP_0626_SM_5986T	liver	https://doi.org/10.6084/m9.figshare.24848265.v3
GTEX_11NUK_1226_SM_5P9GM	liver	https://doi.org/10.6084/m9.figshare.24848265.v3
GTEX_11NV4_1326_SM_5HL6V	liver	https://doi.org/10.6084/m9.figshare.24848265.v3
GTEX_11OF3_0726_SM_5BC4Z	liver	https://doi.org/10.6084/m9.figshare.24848265.v3
GTEX_11TUW_1726_SM_5BC5C	liver	https://doi.org/10.6084/m9.figshare.24848265.v3
GTEX_11WQC_0726_SM_5EQMR	liver	https://doi.org/10.6084/m9.figshare.24848265.v3
GTEX_11ZTS_1426_SM_5EQMM	liver	https://doi.org/10.6084/m9.figshare.24848265.v3
GTEX_11ZUS_2526_SM_59872	liver	https://doi.org/10.6084/m9.figshare.24848265.v3
GTEX_11ZVC_0726_SM_5FQT9	liver	https://doi.org/10.6084/m9.figshare.24848265.v3
GTEX_1212Z_0226_SM_59HLF	liver	https://doi.org/10.6084/m9.figshare.24848265.v3
GTEX_1269C_0626_SM_5FQSS	liver	https://doi.org/10.6084/m9.figshare.24848265.v3
GTEX_12WSD_1426_SM_5GCN9	liver	https://doi.org/10.6084/m9.figshare.24848265.v3
GTEX_12WSM_0726_SM_5GCOW	liver	https://doi.org/10.6084/m9.figshare.24848265.v3
GTEX_12ZZZ_1326_SM_59HKW	liver	https://doi.org/10.6084/m9.figshare.24848265.v3
GTEX_13112_1426_SM_5EGH8	liver	https://doi.org/10.6084/m9.figshare.24848265.v3
GTEX_131XH_0626_SM_5LZWH	liver	https://doi.org/10.6084/m9.figshare.24848265.v3
GTEX_131YS_1626_SM_5HL6C	liver	https://doi.org/10.6084/m9.figshare.24848265.v3
GTEX_132NY_0926_SM_5P9G3	liver	https://doi.org/10.6084/m9.figshare.24848265.v3
GTEX_1399T_0826_SM_5IFES	liver	https://doi.org/10.6084/m9.figshare.24848265.v3
GTEX_139TS_1426_SM_5IFJD	liver	https://doi.org/10.6084/m9.figshare.24848265.v3
GTEX_13FLV_0326_SM_5N9DJ	liver	https://doi.org/10.6084/m9.figshare.24848265.v3
GTEX_13FTZ_0726_SM_5IFFY	liver	https://doi.org/10.6084/m9.figshare.24848265.v3
GTEX_13N2G_0926_SM_5IFGJ	liver	https://doi.org/10.6084/m9.figshare.24848265.v3
GTEX_13NYB_1026_SM_5IFH3	liver	https://doi.org/10.6084/m9.figshare.24848265.v3
GTEX_13O1R_2026_SM_5KM3N	liver	https://doi.org/10.6084/m9.figshare.24848265.v3
GTEX_13OW6_2626_SM_5IFF2	liver	https://doi.org/10.6084/m9.figshare.24848265.v3
GTEX_13PVQ_1526_SM_5IFEQ	liver	https://doi.org/10.6084/m9.figshare.24848265.v3
GTEX_13QJC_0726_SM_5RQJK	liver	https://doi.org/10.6084/m9.figshare.24848265.v3
GTEX_13VXU_0926_SM_5IFFH	liver	https://doi.org/10.6084/m9.figshare.24848265.v3
GTEX_13X6J_1826_SM_5TDCT	liver	https://doi.org/10.6084/m9.figshare.24848265.v3
GTEX_144GL_1426_SM_79OMA	liver	https://doi.org/10.6084/m9.figshare.24848265.v3
GTEX_145LU_1326_SM_5LU9N	liver	https://doi.org/10.6084/m9.figshare.24848265.v3
GTEX_147GR_1326_SM_7IGLB	liver	https://doi.org/10.6084/m9.figshare.24848265.v3
GTEX_147JS_1126_SM_5RQIW	liver	https://doi.org/10.6084/m9.figshare.24848265.v3
GTEX_14BIL_1326_SM_79OMR	liver	https://doi.org/10.6084/m9.figshare.24848265.v3
GTEX_14E7W_1526_SM_6871X	liver	https://doi.org/10.6084/m9.figshare.24848265.v3
GTEX_14JG1_1626_SM_664NH	liver	https://doi.org/10.6084/m9.figshare.24848265.v3
GTEX_15DYW_1326_SM_6LPIV	liver	https://doi.org/10.6084/m9.figshare.24848265.v3
GTEX_15ER7_1826_SM_6LLI7	liver	https://doi.org/10.6084/m9.figshare.24848265.v3
GTEX_17EVP_1026_SM_7IGOZ	liver	https://doi.org/10.6084/m9.figshare.24848265.v3
GTEX_17HII_1026_SM_7IGLY	liver	https://doi.org/10.6084/m9.figshare.24848265.v3
GTEX_17MF6_1126_SM_7DUFS	liver	https://doi.org/10.6084/m9.figshare.24848265.v3
GTEX_18465_1626_SM_7LG6N	liver	https://doi.org/10.6084/m9.figshare.24848265.v3
GTEX_18A6Q_2026_SM_718AQ	liver	https://doi.org/10.6084/m9.figshare.24848265.v3
GTEX_18A7A_1526_SM_72D69	liver	https://doi.org/10.6084/m9.figshare.24848265.v3
GTEX_1A32A_0826_SM_72D5C	liver	https://doi.org/10.6084/m9.figshare.24848265.v3
GTEX_1A8FM_1226_SM_7IGMD	liver	https://doi.org/10.6084/m9.figshare.24848265.v3
GTEX_1A8G7_1126_SM_731ED	liver	https://doi.org/10.6084/m9.figshare.24848265.v3
GTEX_1AX9I_1626_SM_72D5D	liver	https://doi.org/10.6084/m9.figshare.24848265.v3
GTEX_1B8L1_0726_SM_7P8RT	liver	https://doi.org/10.6084/m9.figshare.24848265.v3
GTEX_1B8SG_1326_SM_79ONT	liver	https://doi.org/10.6084/m9.figshare.24848265.v3
GTEX_1B996_1426_SM_7EPIA	liver	https://doi.org/10.6084/m9.figshare.24848265.v3
GTEX_1BAJH_1526_SM_7RHGI	liver	https://doi.org/10.6084/m9.figshare.24848265.v3
GTEX_1C6VQ_1626_SM_79OO1	liver	https://doi.org/10.6084/m9.figshare.24848265.v3
GTEX_1CAMQ_1426_SM_7MKFL	liver	https://doi.org/10.6084/m9.figshare.24848265.v3
GTEX_1E2YA_1226_SM_7MGY3	liver	https://doi.org/10.6084/m9.figshare.24848265.v3
GTEX_1EKGG_1226_SM_7IGNO	liver	https://doi.org/10.6084/m9.figshare.24848265.v3
GTEX_1EN7A_2026_SM_7MGY4	liver	https://doi.org/10.6084/m9.figshare.24848265.v3
GTEX_1EWIQ_0726_SM_7MKFW	liver	https://doi.org/10.6084/m9.figshare.24848265.v3
GTEX_1F75A_1626_SM_9JGGT	liver	https://doi.org/10.6084/m9.figshare.24848265.v3
GTEX_1GF9V_1226_SM_7MKGY	liver	https://doi.org/10.6084/m9.figshare.24848265.v3
GTEX_1GN2E_0926_SM_9WPOH	liver	https://doi.org/10.6084/m9.figshare.24848265.v3
GTEX_1GN73_1126_SM_9OSW5	liver	https://doi.org/10.6084/m9.figshare.24848265.v3
GTEX_1GZ4I_1526_SM_9OSW9	liver	https://doi.org/10.6084/m9.figshare.24848265.v3
GTEX_1HB9E_0626_SM_AHZ4K	liver	https://doi.org/10.6084/m9.figshare.24848265.v3
GTEX_1HBPI_1026_SM_AHZ4N	liver	https://doi.org/10.6084/m9.figshare.24848265.v3
GTEX_1HT8W_0826_SM_C1YRJ	liver	https://doi.org/10.6084/m9.figshare.24848265.v3
GTEX_1I1GR_1526_SM_CNNQE	liver	https://doi.org/10.6084/m9.figshare.24848265.v3
GTEX_1IKJJ_1526_SM_C1YSC	liver	https://doi.org/10.6084/m9.figshare.24848265.v3
GTEX_1IKK5_0326_SM_C1YPY	liver	https://doi.org/10.6084/m9.figshare.24848265.v3
GTEX_1J8EW_1626_SM_C1YQ8	liver	https://doi.org/10.6084/m9.figshare.24848265.v3
GTEX_1JJEA_1526_SM_CNNPK	liver	https://doi.org/10.6084/m9.figshare.24848265.v3
GTEX_1JMLX_1326_SM_CXZJO	liver	https://doi.org/10.6084/m9.figshare.24848265.v3
GTEX_1KANB_2226_SM_DHXJW	liver	https://doi.org/10.6084/m9.figshare.24848265.v3
GTEX_1KD4Q_1526_SM_D4P3L	liver	https://doi.org/10.6084/m9.figshare.24848265.v3
GTEX_1KD5A_1226_SM_CXZK7	liver	https://doi.org/10.6084/m9.figshare.24848265.v3
GTEX_1KWVE_0326_SM_EV7AF	liver	https://doi.org/10.6084/m9.figshare.24848265.v3
GTEX_1RQEC_1126_SM_EAZ5E	liver	https://doi.org/10.6084/m9.figshare.24848265.v3
GTEX_YFC4_1526_SM_5IFJS	liver	https://doi.org/10.6084/m9.figshare.24848265.v3
GTEX_ZVT3_1626_SM_5GU66	liver	https://doi.org/10.6084/m9.figshare.24848265.v3
GTEX_ZYT6_0626_SM_5E45V	liver	https://doi.org/10.6084/m9.figshare.24848265.v3
ERR315383	Kidney	NCBI
ERR315443	Kidney	NCBI
ERR315468	Kidney	NCBI
ERR315494	Kidney	NCBI
GTEX_111FC_0826_SM_5GZWO	heart-left-ventricle	https://doi.org/10.6084/m9.figshare.24848265.v3
GTEX_11DXY_0826_SM_5EGGR	heart-left-ventricle	https://doi.org/10.6084/m9.figshare.24848265.v3
GTEX_11EMC_0726_SM_5EGJO	heart-left-ventricle	https://doi.org/10.6084/m9.figshare.24848265.v3
GTEX_11GS4_0526_SM_5A5KQ	heart-left-ventricle	https://doi.org/10.6084/m9.figshare.24848265.v3
GTEX_11GSP_1326_SM_5A5KY	heart-left-ventricle	https://doi.org/10.6084/m9.figshare.24848265.v3
GTEX_11O72_1126_SM_5N9E2	heart-left-ventricle	https://doi.org/10.6084/m9.figshare.24848265.v3
GTEX_11ONC_0126_SM_5PNW6	heart-left-ventricle	https://doi.org/10.6084/m9.figshare.24848265.v3
GTEX_11TUW_1026_SM_5GU7D	heart-left-ventricle	https://doi.org/10.6084/m9.figshare.24848265.v3
GTEX_11ZUS_0226_SM_5FQT8	heart-left-ventricle	https://doi.org/10.6084/m9.figshare.24848265.v3
GTEX_11ZVC_0426_SM_5CVLD	heart-left-ventricle	https://doi.org/10.6084/m9.figshare.24848265.v3
GTEX_1212Z_0626_SM_5FQTB	heart-left-ventricle	https://doi.org/10.6084/m9.figshare.24848265.v3
GTEX_1269C_0826_SM_5N9EM	heart-left-ventricle	https://doi.org/10.6084/m9.figshare.24848265.v3
GTEX_12WSC_1126_SM_5EQ4G	heart-left-ventricle	https://doi.org/10.6084/m9.figshare.24848265.v3
GTEX_12WSD_1126_SM_5EGJD	heart-left-ventricle	https://doi.org/10.6084/m9.figshare.24848265.v3
GTEX_12ZZY_1126_SM_5DUWQ	heart-left-ventricle	https://doi.org/10.6084/m9.figshare.24848265.v3
GTEX_12ZZZ_1726_SM_59HK5	heart-left-ventricle	https://doi.org/10.6084/m9.figshare.24848265.v3
GTEX_13112_0426_SM_5PNVC	heart-left-ventricle	https://doi.org/10.6084/m9.figshare.24848265.v3
GTEX_1313W_1426_SM_5KLZU	heart-left-ventricle	https://doi.org/10.6084/m9.figshare.24848265.v3
GTEX_131XH_0226_SM_5LZVB	heart-left-ventricle	https://doi.org/10.6084/m9.figshare.24848265.v3
GTEX_132NY_1726_SM_5EGKK	heart-left-ventricle	https://doi.org/10.6084/m9.figshare.24848265.v3
GTEX_1399T_0426_SM_5PNVJ	heart-left-ventricle	https://doi.org/10.6084/m9.figshare.24848265.v3
GTEX_13CF2_0426_SM_5KM1H	heart-left-ventricle	https://doi.org/10.6084/m9.figshare.24848265.v3
GTEX_13FLV_0926_SM_5L3DZ	heart-left-ventricle	https://doi.org/10.6084/m9.figshare.24848265.v3
GTEX_13FTZ_0226_SM_5K7X6	heart-left-ventricle	https://doi.org/10.6084/m9.figshare.24848265.v3
GTEX_13JVG_1326_SM_5N9F8	heart-left-ventricle	https://doi.org/10.6084/m9.figshare.24848265.v3
GTEX_13NYB_0226_SM_5N9G4	heart-left-ventricle	https://doi.org/10.6084/m9.figshare.24848265.v3
GTEX_13O1R_1226_SM_5J1NU	heart-left-ventricle	https://doi.org/10.6084/m9.figshare.24848265.v3
GTEX_13OVL_0526_SM_5KLZQ	heart-left-ventricle	https://doi.org/10.6084/m9.figshare.24848265.v3
GTEX_13OW6_1126_SM_5L3HL	heart-left-ventricle	https://doi.org/10.6084/m9.figshare.24848265.v3
GTEX_13OW8_2126_SM_5J1OS	heart-left-ventricle	https://doi.org/10.6084/m9.figshare.24848265.v3
GTEX_13PVQ_1226_SM_5IJDC	heart-left-ventricle	https://doi.org/10.6084/m9.figshare.24848265.v3
GTEX_13SLX_1026_SM_5ZZUQ	heart-left-ventricle	https://doi.org/10.6084/m9.figshare.24848265.v3
GTEX_147F4_1226_SM_5NQAY	heart-left-ventricle	https://doi.org/10.6084/m9.figshare.24848265.v3
GTEX_147JS_1526_SM_5ZZWF	heart-left-ventricle	https://doi.org/10.6084/m9.figshare.24848265.v3
GTEX_148VJ_1526_SM_5Q5DU	heart-left-ventricle	https://doi.org/10.6084/m9.figshare.24848265.v3
GTEX_14BIN_2226_SM_5YYA1	heart-left-ventricle	https://doi.org/10.6084/m9.figshare.24848265.v3
GTEX_14E7W_1226_SM_5RQIU	heart-left-ventricle	https://doi.org/10.6084/m9.figshare.24848265.v3
GTEX_14JG1_1026_SM_6ETZY	heart-left-ventricle	https://doi.org/10.6084/m9.figshare.24848265.v3
GTEX_14JIY_1126_SM_6EU28	heart-left-ventricle	https://doi.org/10.6084/m9.figshare.24848265.v3
GTEX_14PJM_1126_SM_6LLHK	heart-left-ventricle	https://doi.org/10.6084/m9.figshare.24848265.v3
GTEX_15DYW_1126_SM_6LPK5	heart-left-ventricle	https://doi.org/10.6084/m9.figshare.24848265.v3
GTEX_15ER7_1726_SM_6PAMX	heart-left-ventricle	https://doi.org/10.6084/m9.figshare.24848265.v3
GTEX_15SHU_1126_SM_7KUMB	heart-left-ventricle	https://doi.org/10.6084/m9.figshare.24848265.v3
GTEX_16YQH_0926_SM_793BC	heart-left-ventricle	https://doi.org/10.6084/m9.figshare.24848265.v3
GTEX_17HHY_1426_SM_7EWDQ	heart-left-ventricle	https://doi.org/10.6084/m9.figshare.24848265.v3
GTEX_17HII_1326_SM_7IGOB	heart-left-ventricle	https://doi.org/10.6084/m9.figshare.24848265.v3
GTEX_17MF6_0726_SM_7LT8E	heart-left-ventricle	https://doi.org/10.6084/m9.figshare.24848265.v3
GTEX_18465_0926_SM_731AY	heart-left-ventricle	https://doi.org/10.6084/m9.figshare.24848265.v3
GTEX_18A6Q_1626_SM_7KFTA	heart-left-ventricle	https://doi.org/10.6084/m9.figshare.24848265.v3
GTEX_1A8G6_1626_SM_7MGWO	heart-left-ventricle	https://doi.org/10.6084/m9.figshare.24848265.v3
GTEX_1AX9I_1126_SM_7EPHH	heart-left-ventricle	https://doi.org/10.6084/m9.figshare.24848265.v3
GTEX_1B8L1_0526_SM_79ONX	heart-left-ventricle	https://doi.org/10.6084/m9.figshare.24848265.v3
GTEX_1B996_1126_SM_73KWN	heart-left-ventricle	https://doi.org/10.6084/m9.figshare.24848265.v3
GTEX_1BAJH_1626_SM_73KUV	heart-left-ventricle	https://doi.org/10.6084/m9.figshare.24848265.v3
GTEX_1CB4G_0826_SM_7DUGF	heart-left-ventricle	https://doi.org/10.6084/m9.figshare.24848265.v3
GTEX_1E1VI_1326_SM_7IGQD	heart-left-ventricle	https://doi.org/10.6084/m9.figshare.24848265.v3
GTEX_1EMGI_1226_SM_793DD	heart-left-ventricle	https://doi.org/10.6084/m9.figshare.24848265.v3
GTEX_1EN7A_0726_SM_7PBXT	heart-left-ventricle	https://doi.org/10.6084/m9.figshare.24848265.v3
GTEX_1EU9M_1826_SM_7DUGU	heart-left-ventricle	https://doi.org/10.6084/m9.figshare.24848265.v3
GTEX_1EWIQ_1426_SM_7IGOS	heart-left-ventricle	https://doi.org/10.6084/m9.figshare.24848265.v3
GTEX_1EX96_2526_SM_7RHGW	heart-left-ventricle	https://doi.org/10.6084/m9.figshare.24848265.v3
GTEX_1F6I4_0726_SM_7PC2P	heart-left-ventricle	https://doi.org/10.6084/m9.figshare.24848265.v3
GTEX_1F6IF_2526_SM_7P8TV	heart-left-ventricle	https://doi.org/10.6084/m9.figshare.24848265.v3
GTEX_1GF9V_1626_SM_7PBXL	heart-left-ventricle	https://doi.org/10.6084/m9.figshare.24848265.v3
GTEX_1GMRU_1526_SM_9WYT5	heart-left-ventricle	https://doi.org/10.6084/m9.figshare.24848265.v3
GTEX_1GN1V_0826_SM_9KNU6	heart-left-ventricle	https://doi.org/10.6084/m9.figshare.24848265.v3
GTEX_1GN2E_1326_SM_9KNVG	heart-left-ventricle	https://doi.org/10.6084/m9.figshare.24848265.v3
GTEX_1GTWX_1026_SM_7P8QW	heart-left-ventricle	https://doi.org/10.6084/m9.figshare.24848265.v3
GTEX_1GZ4I_1026_SM_9KNV5	heart-left-ventricle	https://doi.org/10.6084/m9.figshare.24848265.v3
GTEX_1H1CY_0326_SM_9QEIZ	heart-left-ventricle	https://doi.org/10.6084/m9.figshare.24848265.v3
GTEX_1HCU6_1026_SM_A9G25	heart-left-ventricle	https://doi.org/10.6084/m9.figshare.24848265.v3
GTEX_1HT8W_1726_SM_CNNQB	heart-left-ventricle	https://doi.org/10.6084/m9.figshare.24848265.v3
GTEX_1I1GP_0826_SM_A96SD	heart-left-ventricle	https://doi.org/10.6084/m9.figshare.24848265.v3
GTEX_1I1GQ_1426_SM_B2LWY	heart-left-ventricle	https://doi.org/10.6084/m9.figshare.24848265.v3
GTEX_1I1GV_1326_SM_A96SE	heart-left-ventricle	https://doi.org/10.6084/m9.figshare.24848265.v3
GTEX_1IDJH_1026_SM_E9TKH	heart-left-ventricle	https://doi.org/10.6084/m9.figshare.24848265.v3
GTEX_1IKJJ_0826_SM_A96SP	heart-left-ventricle	https://doi.org/10.6084/m9.figshare.24848265.v3
GTEX_1IKK5_1526_SM_CKZPW	heart-left-ventricle	https://doi.org/10.6084/m9.figshare.24848265.v3
GTEX_1IL2U_1326_SM_A9G2O	heart-left-ventricle	https://doi.org/10.6084/m9.figshare.24848265.v3
GTEX_1J8EW_0926_SM_A9G33	heart-left-ventricle	https://doi.org/10.6084/m9.figshare.24848265.v3
GTEX_1JJEA_0826_SM_CL53T	heart-left-ventricle	https://doi.org/10.6084/m9.figshare.24848265.v3
GTEX_1JMLX_1626_SM_ARZMV	heart-left-ventricle	https://doi.org/10.6084/m9.figshare.24848265.v3
GTEX_1KD4Q_0726_SM_DIPGE	heart-left-ventricle	https://doi.org/10.6084/m9.figshare.24848265.v3
GTEX_1KD5A_1026_SM_CY8I8	heart-left-ventricle	https://doi.org/10.6084/m9.figshare.24848265.v3
GTEX_1LB8K_1026_SM_DHXJJ	heart-left-ventricle	https://doi.org/10.6084/m9.figshare.24848265.v3
GTEX_1LVA9_0926_SM_EVR5G	heart-left-ventricle	https://doi.org/10.6084/m9.figshare.24848265.v3
GTEX_1NV8Z_1526_SM_DTX8X	heart-left-ventricle	https://doi.org/10.6084/m9.figshare.24848265.v3
GTEX_1POEN_0626_SM_EVR4B	heart-left-ventricle	https://doi.org/10.6084/m9.figshare.24848265.v3
GTEX_1PPGY_1126_SM_E76OU	heart-left-ventricle	https://doi.org/10.6084/m9.figshare.24848265.v3
GTEX_1RQEC_0926_SM_EWROG	heart-left-ventricle	https://doi.org/10.6084/m9.figshare.24848265.v3
GTEX_YFC4_0526_SM_5ZZVI	heart-left-ventricle	https://doi.org/10.6084/m9.figshare.24848265.v3
GTEX_YJ8O_0926_SM_EAZ2Z	heart-left-ventricle	https://doi.org/10.6084/m9.figshare.24848265.v3
GTEX_ZDTS_1326_SM_6LLHE	heart-left-ventricle	https://doi.org/10.6084/m9.figshare.24848265.v3
GTEX_ZDXO_0726_SM_57WBT	heart-left-ventricle	https://doi.org/10.6084/m9.figshare.24848265.v3
GTEX_ZUA1_0826_SM_4YCDL	heart-left-ventricle	https://doi.org/10.6084/m9.figshare.24848265.v3
GTEX_ZYFC_1126_SM_5E44W	heart-left-ventricle	https://doi.org/10.6084/m9.figshare.24848265.v3
GTEX_ZYT6_1726_SM_5E44P	heart-left-ventricle	https://doi.org/10.6084/m9.figshare.24848265.v3
GTEX_117XS_0726_SM_5H131	heart-atrial-appendage	https://doi.org/10.6084/m9.figshare.24848265.v3
GTEX_1192W_0226_SM_5EGGT	heart-atrial-appendage	https://doi.org/10.6084/m9.figshare.24848265.v3
GTEX_11DXY_1026_SM_5987V	heart-atrial-appendage	https://doi.org/10.6084/m9.figshare.24848265.v3
GTEX_11DYG_1026_SM_5A5JQ	heart-atrial-appendage	https://doi.org/10.6084/m9.figshare.24848265.v3
GTEX_11EMC_0826_SM_59862	heart-atrial-appendage	https://doi.org/10.6084/m9.figshare.24848265.v3
GTEX_11GS4_0426_SM_5N9CD	heart-atrial-appendage	https://doi.org/10.6084/m9.figshare.24848265.v3
GTEX_11GSP_1226_SM_5985M	heart-atrial-appendage	https://doi.org/10.6084/m9.figshare.24848265.v3
GTEX_11NUK_0926_SM_5HL57	heart-atrial-appendage	https://doi.org/10.6084/m9.figshare.24848265.v3
GTEX_11NV4_0826_SM_5BC4S	heart-atrial-appendage	https://doi.org/10.6084/m9.figshare.24848265.v3
GTEX_11O72_1026_SM_5986B	heart-atrial-appendage	https://doi.org/10.6084/m9.figshare.24848265.v3
GTEX_11TUW_1126_SM_5EQKJ	heart-atrial-appendage	https://doi.org/10.6084/m9.figshare.24848265.v3
GTEX_11UD2_0926_SM_5CVL6	heart-atrial-appendage	https://doi.org/10.6084/m9.figshare.24848265.v3
GTEX_11WQK_0226_SM_5EQLI	heart-atrial-appendage	https://doi.org/10.6084/m9.figshare.24848265.v3
GTEX_11ZUS_0326_SM_5EQ4W	heart-atrial-appendage	https://doi.org/10.6084/m9.figshare.24848265.v3
GTEX_11ZVC_0526_SM_5N9G1	heart-atrial-appendage	https://doi.org/10.6084/m9.figshare.24848265.v3
GTEX_1212Z_0726_SM_5EGI5	heart-atrial-appendage	https://doi.org/10.6084/m9.figshare.24848265.v3
GTEX_12WSC_1026_SM_5EQ5Y	heart-atrial-appendage	https://doi.org/10.6084/m9.figshare.24848265.v3
GTEX_12WSD_1226_SM_5HL9Q	heart-atrial-appendage	https://doi.org/10.6084/m9.figshare.24848265.v3
GTEX_12WSE_0926_SM_5S2VX	heart-atrial-appendage	https://doi.org/10.6084/m9.figshare.24848265.v3
GTEX_12WSI_0426_SM_5EQ5J	heart-atrial-appendage	https://doi.org/10.6084/m9.figshare.24848265.v3
GTEX_12ZZX_0726_SM_5EGKA	heart-atrial-appendage	https://doi.org/10.6084/m9.figshare.24848265.v3
GTEX_12ZZY_1226_SM_5GCNK	heart-atrial-appendage	https://doi.org/10.6084/m9.figshare.24848265.v3
GTEX_13112_0526_SM_5EQ4S	heart-atrial-appendage	https://doi.org/10.6084/m9.figshare.24848265.v3
GTEX_1313W_1126_SM_5EQ5U	heart-atrial-appendage	https://doi.org/10.6084/m9.figshare.24848265.v3
GTEX_131YS_0826_SM_5PNYV	heart-atrial-appendage	https://doi.org/10.6084/m9.figshare.24848265.v3
GTEX_132NY_1426_SM_5J1MJ	heart-atrial-appendage	https://doi.org/10.6084/m9.figshare.24848265.v3
GTEX_1399T_0726_SM_5J1MH	heart-atrial-appendage	https://doi.org/10.6084/m9.figshare.24848265.v3
GTEX_13CF2_0226_SM_5L3DV	heart-atrial-appendage	https://doi.org/10.6084/m9.figshare.24848265.v3
GTEX_13FTZ_0326_SM_5J1O1	heart-atrial-appendage	https://doi.org/10.6084/m9.figshare.24848265.v3
GTEX_13FXS_1026_SM_62LFQ	heart-atrial-appendage	https://doi.org/10.6084/m9.figshare.24848265.v3
GTEX_13JVG_1126_SM_5KM2M	heart-atrial-appendage	https://doi.org/10.6084/m9.figshare.24848265.v3
GTEX_13NYB_0326_SM_5IJDP	heart-atrial-appendage	https://doi.org/10.6084/m9.figshare.24848265.v3
GTEX_13NZA_0826_SM_5K7WS	heart-atrial-appendage	https://doi.org/10.6084/m9.figshare.24848265.v3
GTEX_13O1R_0926_SM_5L3DS	heart-atrial-appendage	https://doi.org/10.6084/m9.figshare.24848265.v3
GTEX_13O3Q_0326_SM_5L3FE	heart-atrial-appendage	https://doi.org/10.6084/m9.figshare.24848265.v3
GTEX_13OW6_0926_SM_5L3GM	heart-atrial-appendage	https://doi.org/10.6084/m9.figshare.24848265.v3
GTEX_13OW7_1626_SM_5IJDH	heart-atrial-appendage	https://doi.org/10.6084/m9.figshare.24848265.v3
GTEX_13PVQ_1326_SM_5LU4J	heart-atrial-appendage	https://doi.org/10.6084/m9.figshare.24848265.v3
GTEX_13SLX_0926_SM_5S2NM	heart-atrial-appendage	https://doi.org/10.6084/m9.figshare.24848265.v3
GTEX_13X6J_1226_SM_79OMF	heart-atrial-appendage	https://doi.org/10.6084/m9.figshare.24848265.v3
GTEX_144GL_1026_SM_5O99R	heart-atrial-appendage	https://doi.org/10.6084/m9.figshare.24848265.v3
GTEX_147F4_1126_SM_5TDDE	heart-atrial-appendage	https://doi.org/10.6084/m9.figshare.24848265.v3
GTEX_147JS_1326_SM_5SI6D	heart-atrial-appendage	https://doi.org/10.6084/m9.figshare.24848265.v3
GTEX_148VJ_1426_SM_5TDE3	heart-atrial-appendage	https://doi.org/10.6084/m9.figshare.24848265.v3
GTEX_14ASI_0826_SM_5Q5EB	heart-atrial-appendage	https://doi.org/10.6084/m9.figshare.24848265.v3
GTEX_14BIL_0926_SM_7DHKN	heart-atrial-appendage	https://doi.org/10.6084/m9.figshare.24848265.v3
GTEX_14BIN_2126_SM_793AX	heart-atrial-appendage	https://doi.org/10.6084/m9.figshare.24848265.v3
GTEX_14BMV_1026_SM_5SI6B	heart-atrial-appendage	https://doi.org/10.6084/m9.figshare.24848265.v3
GTEX_14C39_0726_SM_5RQIK	heart-atrial-appendage	https://doi.org/10.6084/m9.figshare.24848265.v3
GTEX_14E7W_1126_SM_5ZZVS	heart-atrial-appendage	https://doi.org/10.6084/m9.figshare.24848265.v3
GTEX_14JG1_0826_SM_5ZZWR	heart-atrial-appendage	https://doi.org/10.6084/m9.figshare.24848265.v3
GTEX_14PJM_0826_SM_6LLIW	heart-atrial-appendage	https://doi.org/10.6084/m9.figshare.24848265.v3
GTEX_14PN4_0826_SM_69LON	heart-atrial-appendage	https://doi.org/10.6084/m9.figshare.24848265.v3
GTEX_15D1Q_0426_SM_6AJ9G	heart-atrial-appendage	https://doi.org/10.6084/m9.figshare.24848265.v3
GTEX_15ER7_0826_SM_6PALW	heart-atrial-appendage	https://doi.org/10.6084/m9.figshare.24848265.v3
GTEX_15SHU_0926_SM_6PAMK	heart-atrial-appendage	https://doi.org/10.6084/m9.figshare.24848265.v3
GTEX_16GPK_1226_SM_7LTAU	heart-atrial-appendage	https://doi.org/10.6084/m9.figshare.24848265.v3
GTEX_16YQH_0726_SM_7IGM1	heart-atrial-appendage	https://doi.org/10.6084/m9.figshare.24848265.v3
GTEX_17EVP_0526_SM_7EPGY	heart-atrial-appendage	https://doi.org/10.6084/m9.figshare.24848265.v3
GTEX_17MF6_0926_SM_7LTAL	heart-atrial-appendage	https://doi.org/10.6084/m9.figshare.24848265.v3
GTEX_18465_0726_SM_7LG4L	heart-atrial-appendage	https://doi.org/10.6084/m9.figshare.24848265.v3
GTEX_18A6Q_1526_SM_731CO	heart-atrial-appendage	https://doi.org/10.6084/m9.figshare.24848265.v3
GTEX_18A7A_1226_SM_7LTAJ	heart-atrial-appendage	https://doi.org/10.6084/m9.figshare.24848265.v3
GTEX_1A32A_1326_SM_73KWW	heart-atrial-appendage	https://doi.org/10.6084/m9.figshare.24848265.v3
GTEX_1A8FM_1026_SM_7PC26	heart-atrial-appendage	https://doi.org/10.6084/m9.figshare.24848265.v3
GTEX_1A8G6_1826_SM_73KY8	heart-atrial-appendage	https://doi.org/10.6084/m9.figshare.24848265.v3
GTEX_1AX9I_1026_SM_73KYF	heart-atrial-appendage	https://doi.org/10.6084/m9.figshare.24848265.v3
GTEX_1B8L1_0426_SM_7SB76	heart-atrial-appendage	https://doi.org/10.6084/m9.figshare.24848265.v3
GTEX_1B8SF_1326_SM_7IGQJ	heart-atrial-appendage	https://doi.org/10.6084/m9.figshare.24848265.v3
GTEX_1B8SG_0726_SM_79ONS	heart-atrial-appendage	https://doi.org/10.6084/m9.figshare.24848265.v3
GTEX_1B933_0826_SM_79OMW	heart-atrial-appendage	https://doi.org/10.6084/m9.figshare.24848265.v3
GTEX_1B996_1026_SM_793CF	heart-atrial-appendage	https://doi.org/10.6084/m9.figshare.24848265.v3
GTEX_1BAJH_1026_SM_7EWEG	heart-atrial-appendage	https://doi.org/10.6084/m9.figshare.24848265.v3
GTEX_1C64N_0826_SM_7RHGQ	heart-atrial-appendage	https://doi.org/10.6084/m9.figshare.24848265.v3
GTEX_1C6VQ_0826_SM_7PBZT	heart-atrial-appendage	https://doi.org/10.6084/m9.figshare.24848265.v3
GTEX_1C6WA_0826_SM_7PBXS	heart-atrial-appendage	https://doi.org/10.6084/m9.figshare.24848265.v3
GTEX_1CAMQ_0726_SM_7P8SG	heart-atrial-appendage	https://doi.org/10.6084/m9.figshare.24848265.v3
GTEX_1CB4G_0726_SM_79OOJ	heart-atrial-appendage	https://doi.org/10.6084/m9.figshare.24848265.v3
GTEX_1E1VI_1426_SM_793CY	heart-atrial-appendage	https://doi.org/10.6084/m9.figshare.24848265.v3
GTEX_1E2YA_0626_SM_7P8P4	heart-atrial-appendage	https://doi.org/10.6084/m9.figshare.24848265.v3
GTEX_1EMGI_1126_SM_9KNUF	heart-atrial-appendage	https://doi.org/10.6084/m9.figshare.24848265.v3
GTEX_1EU9M_1926_SM_7RHH4	heart-atrial-appendage	https://doi.org/10.6084/m9.figshare.24848265.v3
GTEX_1EWIQ_1126_SM_7EPIK	heart-atrial-appendage	https://doi.org/10.6084/m9.figshare.24848265.v3
GTEX_1EX96_2626_SM_9MQJV	heart-atrial-appendage	https://doi.org/10.6084/m9.figshare.24848265.v3
GTEX_1F6I4_0826_SM_7RHGK	heart-atrial-appendage	https://doi.org/10.6084/m9.figshare.24848265.v3
GTEX_1F75A_1026_SM_7PC3W	heart-atrial-appendage	https://doi.org/10.6084/m9.figshare.24848265.v3
GTEX_1F88F_0326_SM_9KNV3	heart-atrial-appendage	https://doi.org/10.6084/m9.figshare.24848265.v3
GTEX_1GF9V_1726_SM_9KNW4	heart-atrial-appendage	https://doi.org/10.6084/m9.figshare.24848265.v3
GTEX_1GMRU_1326_SM_9WYUI	heart-atrial-appendage	https://doi.org/10.6084/m9.figshare.24848265.v3
GTEX_1GN1V_1026_SM_CNPPS	heart-atrial-appendage	https://doi.org/10.6084/m9.figshare.24848265.v3
GTEX_1GN2E_1426_SM_7RHHI	heart-atrial-appendage	https://doi.org/10.6084/m9.figshare.24848265.v3
GTEX_1GN73_2326_SM_9MQKV	heart-atrial-appendage	https://doi.org/10.6084/m9.figshare.24848265.v3
GTEX_1GTWX_0926_SM_9MQKM	heart-atrial-appendage	https://doi.org/10.6084/m9.figshare.24848265.v3
GTEX_1GZ2Q_0926_SM_7RHHN	heart-atrial-appendage	https://doi.org/10.6084/m9.figshare.24848265.v3
GTEX_1GZ4I_0826_SM_9WG6O	heart-atrial-appendage	https://doi.org/10.6084/m9.figshare.24848265.v3
GTEX_1H1CY_0426_SM_9KNVD	heart-atrial-appendage	https://doi.org/10.6084/m9.figshare.24848265.v3
GTEX_1H3O1_0226_SM_9WYSW	heart-atrial-appendage	https://doi.org/10.6084/m9.figshare.24848265.v3
GTEX_1HFI6_0826_SM_9YFM2	heart-atrial-appendage	https://doi.org/10.6084/m9.figshare.24848265.v3
GTEX_1HSKV_0726_SM_ACKWE	heart-atrial-appendage	https://doi.org/10.6084/m9.figshare.24848265.v3
GTEX_1HT8W_1326_SM_CGQEN	heart-atrial-appendage	https://doi.org/10.6084/m9.figshare.24848265.v3
GTEX_1IKK5_1726_SM_CM2RU	heart-atrial-appendage	https://doi.org/10.6084/m9.figshare.24848265.v3
GTEX_1IKOH_0926_SM_A9SLU	heart-atrial-appendage	https://doi.org/10.6084/m9.figshare.24848265.v3
GTEX_1IL2U_1226_SM_CL53P	heart-atrial-appendage	https://doi.org/10.6084/m9.figshare.24848265.v3
GTEX_1IOXB_0726_SM_A9G32	heart-atrial-appendage	https://doi.org/10.6084/m9.figshare.24848265.v3
GTEX_1IY9M_0626_SM_D4P2L	heart-atrial-appendage	https://doi.org/10.6084/m9.figshare.24848265.v3
GTEX_1J8EW_0626_SM_CM2TY	heart-atrial-appendage	https://doi.org/10.6084/m9.figshare.24848265.v3
GTEX_1JJEA_0926_SM_CYPSO	heart-atrial-appendage	https://doi.org/10.6084/m9.figshare.24848265.v3
GTEX_1JMLX_1826_SM_CNPOX	heart-atrial-appendage	https://doi.org/10.6084/m9.figshare.24848265.v3
GTEX_1KANB_1126_SM_DHXJT	heart-atrial-appendage	https://doi.org/10.6084/m9.figshare.24848265.v3
GTEX_1KD5A_0926_SM_D4P3U	heart-atrial-appendage	https://doi.org/10.6084/m9.figshare.24848265.v3
GTEX_1LB8K_0926_SM_D4P42	heart-atrial-appendage	https://doi.org/10.6084/m9.figshare.24848265.v3
GTEX_1LG7Y_1426_SM_D4P31	heart-atrial-appendage	https://doi.org/10.6084/m9.figshare.24848265.v3
GTEX_1LSNL_0626_SM_DIPFJ	heart-atrial-appendage	https://doi.org/10.6084/m9.figshare.24848265.v3
GTEX_1MJK2_1626_SM_EVYCQ	heart-atrial-appendage	https://doi.org/10.6084/m9.figshare.24848265.v3
GTEX_1POEN_0726_SM_DTXDU	heart-atrial-appendage	https://doi.org/10.6084/m9.figshare.24848265.v3
GTEX_1PPGY_0926_SM_DTXFF	heart-atrial-appendage	https://doi.org/10.6084/m9.figshare.24848265.v3
GTEX_1QMI2_1026_SM_DTX7T	heart-atrial-appendage	https://doi.org/10.6084/m9.figshare.24848265.v3
GTEX_1QP6S_1026_SM_DTXFW	heart-atrial-appendage	https://doi.org/10.6084/m9.figshare.24848265.v3
GTEX_YFC4_0426_SM_4TT3J	heart-atrial-appendage	https://doi.org/10.6084/m9.figshare.24848265.v3
GTEX_YJ8O_0826_SM_5CVM3	heart-atrial-appendage	https://doi.org/10.6084/m9.figshare.24848265.v3
GTEX_Z93S_0326_SM_5HL84	heart-atrial-appendage	https://doi.org/10.6084/m9.figshare.24848265.v3
GTEX_ZAK1_1126_SM_5PNXU	heart-atrial-appendage	https://doi.org/10.6084/m9.figshare.24848265.v3
GTEX_ZDTS_1226_SM_4WKGL	heart-atrial-appendage	https://doi.org/10.6084/m9.figshare.24848265.v3
GTEX_ZDXO_0426_SM_4WKF6	heart-atrial-appendage	https://doi.org/10.6084/m9.figshare.24848265.v3
GTEX_ZE7O_0626_SM_57WCD	heart-atrial-appendage	https://doi.org/10.6084/m9.figshare.24848265.v3
GTEX_ZUA1_0726_SM_4YCD9	heart-atrial-appendage	https://doi.org/10.6084/m9.figshare.24848265.v3
GTEX_ZVT3_0826_SM_5GIC8	heart-atrial-appendage	https://doi.org/10.6084/m9.figshare.24848265.v3
GTEX_ZVZQ_0726_SM_51MR3	heart-atrial-appendage	https://doi.org/10.6084/m9.figshare.24848265.v3
GTEX_ZYFC_1026_SM_5GZX9	heart-atrial-appendage	https://doi.org/10.6084/m9.figshare.24848265.v3
GTEX_ZYT6_0926_SM_5GIEM	heart-atrial-appendage	https://doi.org/10.6084/m9.figshare.24848265.v3
ERR315347	Gall_bladder	NCBI
ERR315349	Gall_bladder	NCBI
ERR315360	Gall_bladder	NCBI
ERR315427	Gall_bladder	NCBI
ERR315470	Gall_bladder	NCBI
ERR315474	Gall_bladder	NCBI
ERR315480	Gall_bladder	NCBI
GTEX_11DXY_1526_SM_5H129	esophagus-muscularis	https://doi.org/10.6084/m9.figshare.24848265.v3
GTEX_11DYG_1426_SM_5A5JR	esophagus-muscularis	https://doi.org/10.6084/m9.figshare.24848265.v3
GTEX_11EQ9_0826_SM_5986Y	esophagus-muscularis	https://doi.org/10.6084/m9.figshare.24848265.v3
GTEX_11GS4_1426_SM_5N9D2	esophagus-muscularis	https://doi.org/10.6084/m9.figshare.24848265.v3
GTEX_11GSP_1726_SM_5A5LI	esophagus-muscularis	https://doi.org/10.6084/m9.figshare.24848265.v3
GTEX_11NUK_1426_SM_5HL68	esophagus-muscularis	https://doi.org/10.6084/m9.figshare.24848265.v3
GTEX_11O72_1926_SM_5PNW1	esophagus-muscularis	https://doi.org/10.6084/m9.figshare.24848265.v3
GTEX_11ONC_1426_SM_5N9F4	esophagus-muscularis	https://doi.org/10.6084/m9.figshare.24848265.v3
GTEX_11P82_0626_SM_5PNYK	esophagus-muscularis	https://doi.org/10.6084/m9.figshare.24848265.v3
GTEX_11TUW_1226_SM_5GU7C	esophagus-muscularis	https://doi.org/10.6084/m9.figshare.24848265.v3
GTEX_11UD2_1226_SM_5EQMI	esophagus-muscularis	https://doi.org/10.6084/m9.figshare.24848265.v3
GTEX_11WQK_1826_SM_5EQM2	esophagus-muscularis	https://doi.org/10.6084/m9.figshare.24848265.v3
GTEX_11ZUS_0926_SM_5FQSY	esophagus-muscularis	https://doi.org/10.6084/m9.figshare.24848265.v3
GTEX_1212Z_2026_SM_5N9EA	esophagus-muscularis	https://doi.org/10.6084/m9.figshare.24848265.v3
GTEX_12ZZY_1526_SM_5LZWF	esophagus-muscularis	https://doi.org/10.6084/m9.figshare.24848265.v3
GTEX_1399T_1426_SM_664M8	esophagus-muscularis	https://doi.org/10.6084/m9.figshare.24848265.v3
GTEX_13FLV_1226_SM_5IJBZ	esophagus-muscularis	https://doi.org/10.6084/m9.figshare.24848265.v3
GTEX_13NYB_0826_SM_5MR4V	esophagus-muscularis	https://doi.org/10.6084/m9.figshare.24848265.v3
GTEX_13O1R_1526_SM_5J1O7	esophagus-muscularis	https://doi.org/10.6084/m9.figshare.24848265.v3
GTEX_13OVJ_1326_SM_5K7Z9	esophagus-muscularis	https://doi.org/10.6084/m9.figshare.24848265.v3
GTEX_13OVL_1926_SM_5KM14	esophagus-muscularis	https://doi.org/10.6084/m9.figshare.24848265.v3
GTEX_13OW8_2226_SM_5K7Z4	esophagus-muscularis	https://doi.org/10.6084/m9.figshare.24848265.v3
GTEX_13PVQ_1826_SM_5L3GU	esophagus-muscularis	https://doi.org/10.6084/m9.figshare.24848265.v3
GTEX_13SLX_1926_SM_5ZZUR	esophagus-muscularis	https://doi.org/10.6084/m9.figshare.24848265.v3
GTEX_13X6J_1626_SM_5Q5CV	esophagus-muscularis	https://doi.org/10.6084/m9.figshare.24848265.v3
GTEX_144GL_2226_SM_79OMD	esophagus-muscularis	https://doi.org/10.6084/m9.figshare.24848265.v3
GTEX_147JS_1826_SM_5ZZWG	esophagus-muscularis	https://doi.org/10.6084/m9.figshare.24848265.v3
GTEX_148VJ_1126_SM_5NQBZ	esophagus-muscularis	https://doi.org/10.6084/m9.figshare.24848265.v3
GTEX_14BIN_2626_SM_5YY8U	esophagus-muscularis	https://doi.org/10.6084/m9.figshare.24848265.v3
GTEX_14BMV_1426_SM_5S2WA	esophagus-muscularis	https://doi.org/10.6084/m9.figshare.24848265.v3
GTEX_14E7W_1826_SM_69LQ1	esophagus-muscularis	https://doi.org/10.6084/m9.figshare.24848265.v3
GTEX_14PJM_1626_SM_6LLHL	esophagus-muscularis	https://doi.org/10.6084/m9.figshare.24848265.v3
GTEX_15DCD_1726_SM_7KUN1	esophagus-muscularis	https://doi.org/10.6084/m9.figshare.24848265.v3
GTEX_15DYW_1926_SM_6EU2K	esophagus-muscularis	https://doi.org/10.6084/m9.figshare.24848265.v3
GTEX_15ER7_2226_SM_7KFRN	esophagus-muscularis	https://doi.org/10.6084/m9.figshare.24848265.v3
GTEX_15SHU_1526_SM_7KUF5	esophagus-muscularis	https://doi.org/10.6084/m9.figshare.24848265.v3
GTEX_17HHY_1726_SM_7EWD7	esophagus-muscularis	https://doi.org/10.6084/m9.figshare.24848265.v3
GTEX_17MF6_1526_SM_7MGW8	esophagus-muscularis	https://doi.org/10.6084/m9.figshare.24848265.v3
GTEX_18A6Q_1326_SM_7LG62	esophagus-muscularis	https://doi.org/10.6084/m9.figshare.24848265.v3
GTEX_1A8FM_1426_SM_7IGPD	esophagus-muscularis	https://doi.org/10.6084/m9.figshare.24848265.v3
GTEX_1A8G6_1226_SM_73KVH	esophagus-muscularis	https://doi.org/10.6084/m9.figshare.24848265.v3
GTEX_1AX9I_1526_SM_72D53	esophagus-muscularis	https://doi.org/10.6084/m9.figshare.24848265.v3
GTEX_1B8L1_1126_SM_7RHIC	esophagus-muscularis	https://doi.org/10.6084/m9.figshare.24848265.v3
GTEX_1B933_1926_SM_73KUN	esophagus-muscularis	https://doi.org/10.6084/m9.figshare.24848265.v3
GTEX_1B996_1626_SM_7DHLZ	esophagus-muscularis	https://doi.org/10.6084/m9.figshare.24848265.v3
GTEX_1BAJH_1926_SM_7MGWM	esophagus-muscularis	https://doi.org/10.6084/m9.figshare.24848265.v3
GTEX_1C6VQ_1926_SM_7MGVR	esophagus-muscularis	https://doi.org/10.6084/m9.figshare.24848265.v3
GTEX_1C6WA_2126_SM_7P8RR	esophagus-muscularis	https://doi.org/10.6084/m9.figshare.24848265.v3
GTEX_1CAMQ_2526_SM_7MGWT	esophagus-muscularis	https://doi.org/10.6084/m9.figshare.24848265.v3
GTEX_1CB4G_1426_SM_7RHH1	esophagus-muscularis	https://doi.org/10.6084/m9.figshare.24848265.v3
GTEX_1E1VI_1626_SM_7EPIL	esophagus-muscularis	https://doi.org/10.6084/m9.figshare.24848265.v3
GTEX_1EMGI_2126_SM_7P8S3	esophagus-muscularis	https://doi.org/10.6084/m9.figshare.24848265.v3
GTEX_1EX96_2126_SM_9KNU8	esophagus-muscularis	https://doi.org/10.6084/m9.figshare.24848265.v3
GTEX_1GN73_2026_SM_9WYTT	esophagus-muscularis	https://doi.org/10.6084/m9.figshare.24848265.v3
GTEX_1GZ2Q_2126_SM_9KNTZ	esophagus-muscularis	https://doi.org/10.6084/m9.figshare.24848265.v3
GTEX_1HFI6_1126_SM_9WYUM	esophagus-muscularis	https://doi.org/10.6084/m9.figshare.24848265.v3
GTEX_1HSKV_2626_SM_CNPPO	esophagus-muscularis	https://doi.org/10.6084/m9.figshare.24848265.v3
GTEX_1HT8W_2026_SM_CNNQC	esophagus-muscularis	https://doi.org/10.6084/m9.figshare.24848265.v3
GTEX_1I1GR_1426_SM_CY8H8	esophagus-muscularis	https://doi.org/10.6084/m9.figshare.24848265.v3
GTEX_1I1GV_2026_SM_CNPQI	esophagus-muscularis	https://doi.org/10.6084/m9.figshare.24848265.v3
GTEX_1IDJH_1926_SM_ARU7T	esophagus-muscularis	https://doi.org/10.6084/m9.figshare.24848265.v3
GTEX_1J8EW_1226_SM_A9G34	esophagus-muscularis	https://doi.org/10.6084/m9.figshare.24848265.v3
GTEX_1JMLX_2126_SM_CL54B	esophagus-muscularis	https://doi.org/10.6084/m9.figshare.24848265.v3
GTEX_1JMQJ_1026_SM_CNPP8	esophagus-muscularis	https://doi.org/10.6084/m9.figshare.24848265.v3
GTEX_1KANB_1926_SM_D3L9H	esophagus-muscularis	https://doi.org/10.6084/m9.figshare.24848265.v3
GTEX_1KD4Q_1226_SM_DIPFU	esophagus-muscularis	https://doi.org/10.6084/m9.figshare.24848265.v3
GTEX_1LB8K_1426_SM_DHXJK	esophagus-muscularis	https://doi.org/10.6084/m9.figshare.24848265.v3
GTEX_1MA7X_0826_SM_DIPGC	esophagus-muscularis	https://doi.org/10.6084/m9.figshare.24848265.v3
GTEX_1N5O9_2026_SM_DTXA6	esophagus-muscularis	https://doi.org/10.6084/m9.figshare.24848265.v3
GTEX_1NV8Z_1426_SM_DTX91	esophagus-muscularis	https://doi.org/10.6084/m9.figshare.24848265.v3
GTEX_1QMI2_2326_SM_E76PE	esophagus-muscularis	https://doi.org/10.6084/m9.figshare.24848265.v3
GTEX_ZYT6_1226_SM_5E44Q	esophagus-muscularis	https://doi.org/10.6084/m9.figshare.24848265.v3
GTEX_11DXY_1426_SM_5N9CN	esophagus-mucosa	https://doi.org/10.6084/m9.figshare.24848265.v3
GTEX_11DYG_1326_SM_5N9DO	esophagus-mucosa	https://doi.org/10.6084/m9.figshare.24848265.v3
GTEX_11EMC_2226_SM_5A5JW	esophagus-mucosa	https://doi.org/10.6084/m9.figshare.24848265.v3
GTEX_11EQ9_0726_SM_5A5K2	esophagus-mucosa	https://doi.org/10.6084/m9.figshare.24848265.v3
GTEX_11GSP_1826_SM_5N9DQ	esophagus-mucosa	https://doi.org/10.6084/m9.figshare.24848265.v3
GTEX_11NUK_1326_SM_5P9GN	esophagus-mucosa	https://doi.org/10.6084/m9.figshare.24848265.v3
GTEX_11ONC_1526_SM_5GU6S	esophagus-mucosa	https://doi.org/10.6084/m9.figshare.24848265.v3
GTEX_11P82_0526_SM_5986P	esophagus-mucosa	https://doi.org/10.6084/m9.figshare.24848265.v3
GTEX_11TUW_1326_SM_5EQKV	esophagus-mucosa	https://doi.org/10.6084/m9.figshare.24848265.v3
GTEX_1212Z_2126_SM_5FQTM	esophagus-mucosa	https://doi.org/10.6084/m9.figshare.24848265.v3
GTEX_1269C_1026_SM_5N9EY	esophagus-mucosa	https://doi.org/10.6084/m9.figshare.24848265.v3
GTEX_12WSD_1826_SM_5GCOA	esophagus-mucosa	https://doi.org/10.6084/m9.figshare.24848265.v3
GTEX_12ZZX_1326_SM_5DUWI	esophagus-mucosa	https://doi.org/10.6084/m9.figshare.24848265.v3
GTEX_12ZZY_1426_SM_5N9EI	esophagus-mucosa	https://doi.org/10.6084/m9.figshare.24848265.v3
GTEX_131YS_1426_SM_5IJF7	esophagus-mucosa	https://doi.org/10.6084/m9.figshare.24848265.v3
GTEX_139UW_1126_SM_5IJEJ	esophagus-mucosa	https://doi.org/10.6084/m9.figshare.24848265.v3
GTEX_13FLV_1126_SM_5J2NO	esophagus-mucosa	https://doi.org/10.6084/m9.figshare.24848265.v3
GTEX_13G51_0926_SM_5IFFU	esophagus-mucosa	https://doi.org/10.6084/m9.figshare.24848265.v3
GTEX_13JVG_2026_SM_5KM1N	esophagus-mucosa	https://doi.org/10.6084/m9.figshare.24848265.v3
GTEX_13NYB_0926_SM_5IFFA	esophagus-mucosa	https://doi.org/10.6084/m9.figshare.24848265.v3
GTEX_13O1R_1326_SM_5IJF5	esophagus-mucosa	https://doi.org/10.6084/m9.figshare.24848265.v3
GTEX_13OVJ_1226_SM_5L3HA	esophagus-mucosa	https://doi.org/10.6084/m9.figshare.24848265.v3
GTEX_13OW8_2326_SM_5L3I9	esophagus-mucosa	https://doi.org/10.6084/m9.figshare.24848265.v3
GTEX_13PVQ_1726_SM_5IFF3	esophagus-mucosa	https://doi.org/10.6084/m9.figshare.24848265.v3
GTEX_13SLX_1726_SM_5Q5E5	esophagus-mucosa	https://doi.org/10.6084/m9.figshare.24848265.v3
GTEX_144FL_2726_SM_5O98Z	esophagus-mucosa	https://doi.org/10.6084/m9.figshare.24848265.v3
GTEX_145LU_0926_SM_79OJL	esophagus-mucosa	https://doi.org/10.6084/m9.figshare.24848265.v3
GTEX_145MF_1426_SM_5O9B6	esophagus-mucosa	https://doi.org/10.6084/m9.figshare.24848265.v3
GTEX_148VJ_1026_SM_5LU98	esophagus-mucosa	https://doi.org/10.6084/m9.figshare.24848265.v3
GTEX_14BIN_2726_SM_5RQIE	esophagus-mucosa	https://doi.org/10.6084/m9.figshare.24848265.v3
GTEX_14JIY_0926_SM_6871D	esophagus-mucosa	https://doi.org/10.6084/m9.figshare.24848265.v3
GTEX_14PJM_1526_SM_664NY	esophagus-mucosa	https://doi.org/10.6084/m9.figshare.24848265.v3
GTEX_15DCD_1626_SM_6AJBH	esophagus-mucosa	https://doi.org/10.6084/m9.figshare.24848265.v3
GTEX_15DYW_1826_SM_6LPIY	esophagus-mucosa	https://doi.org/10.6084/m9.figshare.24848265.v3
GTEX_15ER7_2126_SM_7939E	esophagus-mucosa	https://doi.org/10.6084/m9.figshare.24848265.v3
GTEX_15SHU_1426_SM_6LPIN	esophagus-mucosa	https://doi.org/10.6084/m9.figshare.24848265.v3
GTEX_17EVQ_1926_SM_7IGOF	esophagus-mucosa	https://doi.org/10.6084/m9.figshare.24848265.v3
GTEX_17HII_1526_SM_9OSVD	esophagus-mucosa	https://doi.org/10.6084/m9.figshare.24848265.v3
GTEX_18465_1126_SM_7LG6E	esophagus-mucosa	https://doi.org/10.6084/m9.figshare.24848265.v3
GTEX_18A6Q_1226_SM_7KFS9	esophagus-mucosa	https://doi.org/10.6084/m9.figshare.24848265.v3
GTEX_18A7A_2326_SM_7KFRH	esophagus-mucosa	https://doi.org/10.6084/m9.figshare.24848265.v3
GTEX_1A8FM_1526_SM_7MXTA	esophagus-mucosa	https://doi.org/10.6084/m9.figshare.24848265.v3
GTEX_1AX9I_1426_SM_7DHM8	esophagus-mucosa	https://doi.org/10.6084/m9.figshare.24848265.v3
GTEX_1B996_1826_SM_7MGY6	esophagus-mucosa	https://doi.org/10.6084/m9.figshare.24848265.v3
GTEX_1BAJH_2026_SM_7P8OZ	esophagus-mucosa	https://doi.org/10.6084/m9.figshare.24848265.v3
GTEX_1CAMQ_2726_SM_7MKGD	esophagus-mucosa	https://doi.org/10.6084/m9.figshare.24848265.v3
GTEX_1CB4G_1326_SM_7MKFP	esophagus-mucosa	https://doi.org/10.6084/m9.figshare.24848265.v3
GTEX_1E1VI_1526_SM_7IGQ2	esophagus-mucosa	https://doi.org/10.6084/m9.figshare.24848265.v3
GTEX_1EKGG_1726_SM_7MXUP	esophagus-mucosa	https://doi.org/10.6084/m9.figshare.24848265.v3
GTEX_1EU9M_2326_SM_7MKGS	esophagus-mucosa	https://doi.org/10.6084/m9.figshare.24848265.v3
GTEX_1EX96_2226_SM_7MKGT	esophagus-mucosa	https://doi.org/10.6084/m9.figshare.24848265.v3
GTEX_1F7RK_1526_SM_7P8T6	esophagus-mucosa	https://doi.org/10.6084/m9.figshare.24848265.v3
GTEX_1F88F_1126_SM_7MKHL	esophagus-mucosa	https://doi.org/10.6084/m9.figshare.24848265.v3
GTEX_1GN73_1926_SM_9JGGS	esophagus-mucosa	https://doi.org/10.6084/m9.figshare.24848265.v3
GTEX_1HB9E_1526_SM_D3LA6	esophagus-mucosa	https://doi.org/10.6084/m9.figshare.24848265.v3
GTEX_1HBPI_0626_SM_9WPP4	esophagus-mucosa	https://doi.org/10.6084/m9.figshare.24848265.v3
GTEX_1HCU6_1326_SM_A96TZ	esophagus-mucosa	https://doi.org/10.6084/m9.figshare.24848265.v3
GTEX_1HCU8_2226_SM_9WPOV	esophagus-mucosa	https://doi.org/10.6084/m9.figshare.24848265.v3
GTEX_1HFI6_1226_SM_A96SK	esophagus-mucosa	https://doi.org/10.6084/m9.figshare.24848265.v3
GTEX_1HGF4_0926_SM_9WPP8	esophagus-mucosa	https://doi.org/10.6084/m9.figshare.24848265.v3
GTEX_1HSKV_2426_SM_A8N8K	esophagus-mucosa	https://doi.org/10.6084/m9.figshare.24848265.v3
GTEX_1I1GP_1026_SM_C1YRZ	esophagus-mucosa	https://doi.org/10.6084/m9.figshare.24848265.v3
GTEX_1I1GQ_1726_SM_B2LWZ	esophagus-mucosa	https://doi.org/10.6084/m9.figshare.24848265.v3
GTEX_1I1GR_1326_SM_ARU7B	esophagus-mucosa	https://doi.org/10.6084/m9.figshare.24848265.v3
GTEX_1I1GV_2226_SM_ARU7E	esophagus-mucosa	https://doi.org/10.6084/m9.figshare.24848265.v3
GTEX_1IDJH_2026_SM_CNNQX	esophagus-mucosa	https://doi.org/10.6084/m9.figshare.24848265.v3
GTEX_1IKK5_1326_SM_AHZ2X	esophagus-mucosa	https://doi.org/10.6084/m9.figshare.24848265.v3
GTEX_1IY9M_1626_SM_AHZ39	esophagus-mucosa	https://doi.org/10.6084/m9.figshare.24848265.v3
GTEX_1J8EW_1326_SM_AHZ3S	esophagus-mucosa	https://doi.org/10.6084/m9.figshare.24848265.v3
GTEX_1JMLX_2326_SM_CXZJP	esophagus-mucosa	https://doi.org/10.6084/m9.figshare.24848265.v3
GTEX_1JMQJ_1226_SM_D3L97	esophagus-mucosa	https://doi.org/10.6084/m9.figshare.24848265.v3
GTEX_1KANB_1826_SM_DHXJU	esophagus-mucosa	https://doi.org/10.6084/m9.figshare.24848265.v3
GTEX_1KD4Q_1126_SM_CXZKK	esophagus-mucosa	https://doi.org/10.6084/m9.figshare.24848265.v3
GTEX_1LB8K_1326_SM_CXZKB	esophagus-mucosa	https://doi.org/10.6084/m9.figshare.24848265.v3
GTEX_1LG7Y_1726_SM_EV7AR	esophagus-mucosa	https://doi.org/10.6084/m9.figshare.24848265.v3
GTEX_1LSNL_2226_SM_DHXKM	esophagus-mucosa	https://doi.org/10.6084/m9.figshare.24848265.v3
GTEX_1LVA9_2126_SM_DLHBY	esophagus-mucosa	https://doi.org/10.6084/m9.figshare.24848265.v3
GTEX_1MA7X_0726_SM_EV7AB	esophagus-mucosa	https://doi.org/10.6084/m9.figshare.24848265.v3
GTEX_1N2DW_1426_SM_EV7AZ	esophagus-mucosa	https://doi.org/10.6084/m9.figshare.24848265.v3
GTEX_1N2EE_2426_SM_EXOIO	esophagus-mucosa	https://doi.org/10.6084/m9.figshare.24848265.v3
GTEX_1PPGY_1726_SM_EVR3S	esophagus-mucosa	https://doi.org/10.6084/m9.figshare.24848265.v3
GTEX_YFC4_1226_SM_5LU9R	esophagus-mucosa	https://doi.org/10.6084/m9.figshare.24848265.v3
GTEX_YJ89_1526_SM_5P9IR	esophagus-mucosa	https://doi.org/10.6084/m9.figshare.24848265.v3
GTEX_ZE9C_1126_SM_4WWBD	esophagus-mucosa	https://doi.org/10.6084/m9.figshare.24848265.v3
GTEX_ZUA1_1226_SM_5NQ6O	esophagus-mucosa	https://doi.org/10.6084/m9.figshare.24848265.v3
GTEX_ZV68_0926_SM_59HK7	esophagus-mucosa	https://doi.org/10.6084/m9.figshare.24848265.v3
GTEX_ZYFC_1626_SM_5N9EU	esophagus-mucosa	https://doi.org/10.6084/m9.figshare.24848265.v3
GTEX_ZYT6_1126_SM_5GZYR	esophagus-mucosa	https://doi.org/10.6084/m9.figshare.24848265.v3
GTEX_113JC_1026_SM_5H117	esophagus-gastroesophageal-junction	https://doi.org/10.6084/m9.figshare.24848265.v3
GTEX_11DXY_1326_SM_5987Z	esophagus-gastroesophageal-junction	https://doi.org/10.6084/m9.figshare.24848265.v3
GTEX_11DYG_1926_SM_5H12I	esophagus-gastroesophageal-junction	https://doi.org/10.6084/m9.figshare.24848265.v3
GTEX_11EQ9_0926_SM_5HL6I	esophagus-gastroesophageal-junction	https://doi.org/10.6084/m9.figshare.24848265.v3
GTEX_11NUK_1726_SM_5A5L2	esophagus-gastroesophageal-junction	https://doi.org/10.6084/m9.figshare.24848265.v3
GTEX_11O72_2026_SM_5N9G8	esophagus-gastroesophageal-junction	https://doi.org/10.6084/m9.figshare.24848265.v3
GTEX_11OF3_2326_SM_5GU73	esophagus-gastroesophageal-junction	https://doi.org/10.6084/m9.figshare.24848265.v3
GTEX_11P82_0426_SM_5HL5D	esophagus-gastroesophageal-junction	https://doi.org/10.6084/m9.figshare.24848265.v3
GTEX_11UD2_1526_SM_5EQLQ	esophagus-gastroesophageal-junction	https://doi.org/10.6084/m9.figshare.24848265.v3
GTEX_11WQK_2226_SM_5CVL7	esophagus-gastroesophageal-junction	https://doi.org/10.6084/m9.figshare.24848265.v3
GTEX_11ZTS_2726_SM_5EQLU	esophagus-gastroesophageal-junction	https://doi.org/10.6084/m9.figshare.24848265.v3
GTEX_12WSD_2026_SM_5HL7D	esophagus-gastroesophageal-junction	https://doi.org/10.6084/m9.figshare.24848265.v3
GTEX_132NY_2026_SM_5L3FM	esophagus-gastroesophageal-junction	https://doi.org/10.6084/m9.figshare.24848265.v3
GTEX_13FLV_1326_SM_5L3EJ	esophagus-gastroesophageal-junction	https://doi.org/10.6084/m9.figshare.24848265.v3
GTEX_13OVH_1826_SM_5K7YW	esophagus-gastroesophageal-junction	https://doi.org/10.6084/m9.figshare.24848265.v3
GTEX_13OVL_2726_SM_5J2MP	esophagus-gastroesophageal-junction	https://doi.org/10.6084/m9.figshare.24848265.v3
GTEX_13OW6_1626_SM_5IJD5	esophagus-gastroesophageal-junction	https://doi.org/10.6084/m9.figshare.24848265.v3
GTEX_13OW7_1926_SM_5LUB4	esophagus-gastroesophageal-junction	https://doi.org/10.6084/m9.figshare.24848265.v3
GTEX_13OW8_2426_SM_9WPNM	esophagus-gastroesophageal-junction	https://doi.org/10.6084/m9.figshare.24848265.v3
GTEX_13PVQ_1926_SM_5L3GN	esophagus-gastroesophageal-junction	https://doi.org/10.6084/m9.figshare.24848265.v3
GTEX_13QIC_2026_SM_5N9G9	esophagus-gastroesophageal-junction	https://doi.org/10.6084/m9.figshare.24848265.v3
GTEX_13VXU_1126_SM_5LU3U	esophagus-gastroesophageal-junction	https://doi.org/10.6084/m9.figshare.24848265.v3
GTEX_13X6J_1726_SM_5TDCS	esophagus-gastroesophageal-junction	https://doi.org/10.6084/m9.figshare.24848265.v3
GTEX_144FL_2626_SM_5TDCW	esophagus-gastroesophageal-junction	https://doi.org/10.6084/m9.figshare.24848265.v3
GTEX_145MF_1526_SM_5LU95	esophagus-gastroesophageal-junction	https://doi.org/10.6084/m9.figshare.24848265.v3
GTEX_14BIL_1826_SM_7DUEO	esophagus-gastroesophageal-junction	https://doi.org/10.6084/m9.figshare.24848265.v3
GTEX_14BMV_1526_SM_793AV	esophagus-gastroesophageal-junction	https://doi.org/10.6084/m9.figshare.24848265.v3
GTEX_14JG1_1826_SM_5YY9Y	esophagus-gastroesophageal-junction	https://doi.org/10.6084/m9.figshare.24848265.v3
GTEX_14PJM_1726_SM_6LLHB	esophagus-gastroesophageal-junction	https://doi.org/10.6084/m9.figshare.24848265.v3
GTEX_15D1Q_1526_SM_686Z2	esophagus-gastroesophageal-junction	https://doi.org/10.6084/m9.figshare.24848265.v3
GTEX_15DYW_1726_SM_7KUM5	esophagus-gastroesophageal-junction	https://doi.org/10.6084/m9.figshare.24848265.v3
GTEX_15ER7_1926_SM_7KUEW	esophagus-gastroesophageal-junction	https://doi.org/10.6084/m9.figshare.24848265.v3
GTEX_15SHU_1626_SM_6M46B	esophagus-gastroesophageal-junction	https://doi.org/10.6084/m9.figshare.24848265.v3
GTEX_16GPK_1426_SM_6M47Y	esophagus-gastroesophageal-junction	https://doi.org/10.6084/m9.figshare.24848265.v3
GTEX_17EVQ_1726_SM_7LT9R	esophagus-gastroesophageal-junction	https://doi.org/10.6084/m9.figshare.24848265.v3
GTEX_17HII_1726_SM_9OSVB	esophagus-gastroesophageal-junction	https://doi.org/10.6084/m9.figshare.24848265.v3
GTEX_17MF6_1726_SM_7LTA3	esophagus-gastroesophageal-junction	https://doi.org/10.6084/m9.figshare.24848265.v3
GTEX_18465_1326_SM_7LT9K	esophagus-gastroesophageal-junction	https://doi.org/10.6084/m9.figshare.24848265.v3
GTEX_18A6Q_1126_SM_7LG5A	esophagus-gastroesophageal-junction	https://doi.org/10.6084/m9.figshare.24848265.v3
GTEX_18A7A_2526_SM_7LG6I	esophagus-gastroesophageal-junction	https://doi.org/10.6084/m9.figshare.24848265.v3
GTEX_1A32A_2026_SM_718AY	esophagus-gastroesophageal-junction	https://doi.org/10.6084/m9.figshare.24848265.v3
GTEX_1B8L1_1026_SM_79ONW	esophagus-gastroesophageal-junction	https://doi.org/10.6084/m9.figshare.24848265.v3
GTEX_1B996_1726_SM_7IGMW	esophagus-gastroesophageal-junction	https://doi.org/10.6084/m9.figshare.24848265.v3
GTEX_1BAJH_2226_SM_7IGLK	esophagus-gastroesophageal-junction	https://doi.org/10.6084/m9.figshare.24848265.v3
GTEX_1C6VQ_2026_SM_79OOH	esophagus-gastroesophageal-junction	https://doi.org/10.6084/m9.figshare.24848265.v3
GTEX_1CAMQ_2626_SM_7IGNI	esophagus-gastroesophageal-junction	https://doi.org/10.6084/m9.figshare.24848265.v3
GTEX_1E2YA_1926_SM_7P8QH	esophagus-gastroesophageal-junction	https://doi.org/10.6084/m9.figshare.24848265.v3
GTEX_1EMGI_2026_SM_7RHH3	esophagus-gastroesophageal-junction	https://doi.org/10.6084/m9.figshare.24848265.v3
GTEX_1EN7A_1526_SM_7MGXC	esophagus-gastroesophageal-junction	https://doi.org/10.6084/m9.figshare.24848265.v3
GTEX_1EU9M_2126_SM_7P8P7	esophagus-gastroesophageal-junction	https://doi.org/10.6084/m9.figshare.24848265.v3
GTEX_1F88F_1626_SM_7PBZB	esophagus-gastroesophageal-junction	https://doi.org/10.6084/m9.figshare.24848265.v3
GTEX_1GZ4I_1226_SM_7P8TM	esophagus-gastroesophageal-junction	https://doi.org/10.6084/m9.figshare.24848265.v3
GTEX_1GZHY_1926_SM_9WYUL	esophagus-gastroesophageal-junction	https://doi.org/10.6084/m9.figshare.24848265.v3
GTEX_1HCU8_2426_SM_A9SM7	esophagus-gastroesophageal-junction	https://doi.org/10.6084/m9.figshare.24848265.v3
GTEX_1HFI6_1526_SM_B2LXC	esophagus-gastroesophageal-junction	https://doi.org/10.6084/m9.figshare.24848265.v3
GTEX_1HT8W_2126_SM_ACKW7	esophagus-gastroesophageal-junction	https://doi.org/10.6084/m9.figshare.24848265.v3
GTEX_1I1GP_1226_SM_A96SC	esophagus-gastroesophageal-junction	https://doi.org/10.6084/m9.figshare.24848265.v3
GTEX_1I1GQ_1626_SM_A9SKR	esophagus-gastroesophageal-junction	https://doi.org/10.6084/m9.figshare.24848265.v3
GTEX_1I1GR_1226_SM_ACKWA	esophagus-gastroesophageal-junction	https://doi.org/10.6084/m9.figshare.24848265.v3
GTEX_1IKJJ_1126_SM_A9G2M	esophagus-gastroesophageal-junction	https://doi.org/10.6084/m9.figshare.24848265.v3
GTEX_1IKOH_1626_SM_A9SLT	esophagus-gastroesophageal-junction	https://doi.org/10.6084/m9.figshare.24848265.v3
GTEX_1JMLX_2226_SM_CNPOY	esophagus-gastroesophageal-junction	https://doi.org/10.6084/m9.figshare.24848265.v3
GTEX_1JMQJ_1126_SM_CY8HO	esophagus-gastroesophageal-junction	https://doi.org/10.6084/m9.figshare.24848265.v3
GTEX_1KANB_1626_SM_CY8I5	esophagus-gastroesophageal-junction	https://doi.org/10.6084/m9.figshare.24848265.v3
GTEX_1KD4Q_1326_SM_D4P3J	esophagus-gastroesophageal-junction	https://doi.org/10.6084/m9.figshare.24848265.v3
GTEX_1LB8K_1526_SM_E9U58	esophagus-gastroesophageal-junction	https://doi.org/10.6084/m9.figshare.24848265.v3
GTEX_1LG7Y_1626_SM_D4P24	esophagus-gastroesophageal-junction	https://doi.org/10.6084/m9.figshare.24848265.v3
GTEX_1LVA9_2426_SM_EWROM	esophagus-gastroesophageal-junction	https://doi.org/10.6084/m9.figshare.24848265.v3
GTEX_1MJK2_2526_SM_E9TJ3	esophagus-gastroesophageal-junction	https://doi.org/10.6084/m9.figshare.24848265.v3
GTEX_1N5O9_2226_SM_E8VMN	esophagus-gastroesophageal-junction	https://doi.org/10.6084/m9.figshare.24848265.v3
GTEX_1NV8Z_2026_SM_E8VMD	esophagus-gastroesophageal-junction	https://doi.org/10.6084/m9.figshare.24848265.v3
GTEX_1PPGY_1226_SM_E76OV	esophagus-gastroesophageal-junction	https://doi.org/10.6084/m9.figshare.24848265.v3
GTEX_YFC4_2126_SM_EXURK	esophagus-gastroesophageal-junction	https://doi.org/10.6084/m9.figshare.24848265.v3
GTEX_YJ8O_0326_SM_5RQJW	esophagus-gastroesophageal-junction	https://doi.org/10.6084/m9.figshare.24848265.v3
GTEX_ZAK1_1826_SM_5HL93	esophagus-gastroesophageal-junction	https://doi.org/10.6084/m9.figshare.24848265.v3
GTEX_ZU9S_1626_SM_5E452	esophagus-gastroesophageal-junction	https://doi.org/10.6084/m9.figshare.24848265.v3
GTEX_ZYFC_2226_SM_5NQ96	esophagus-gastroesophageal-junction	https://doi.org/10.6084/m9.figshare.24848265.v3
ERR315361	Endometrium	NCBI
ERR315368	Endometrium	NCBI
ERR315386	Endometrium	NCBI
ERR315433	Endometrium	NCBI
ERR315438	Endometrium	NCBI
ERR315490	Endometrium	NCBI
ERR315495	Endometrium	NCBI
GTEX_117XS_2226_SM_5GIE1	colon-sigmoid	https://doi.org/10.6084/m9.figshare.24848265.v3
GTEX_11DXY_2026_SM_5N9CZ	colon-sigmoid	https://doi.org/10.6084/m9.figshare.24848265.v3
GTEX_11EMC_1426_SM_5N9E4	colon-sigmoid	https://doi.org/10.6084/m9.figshare.24848265.v3
GTEX_11EQ9_1526_SM_5PNY7	colon-sigmoid	https://doi.org/10.6084/m9.figshare.24848265.v3
GTEX_11GS4_1826_SM_5HL4T	colon-sigmoid	https://doi.org/10.6084/m9.figshare.24848265.v3
GTEX_11PRG_2026_SM_5GU5F	colon-sigmoid	https://doi.org/10.6084/m9.figshare.24848265.v3
GTEX_11TUW_2326_SM_5EQMO	colon-sigmoid	https://doi.org/10.6084/m9.figshare.24848265.v3
GTEX_11ZTS_1526_SM_5N9G7	colon-sigmoid	https://doi.org/10.6084/m9.figshare.24848265.v3
GTEX_1212Z_1826_SM_5FQSH	colon-sigmoid	https://doi.org/10.6084/m9.figshare.24848265.v3
GTEX_12WSD_2626_SM_5EGJE	colon-sigmoid	https://doi.org/10.6084/m9.figshare.24848265.v3
GTEX_12WSM_1426_SM_5GCPA	colon-sigmoid	https://doi.org/10.6084/m9.figshare.24848265.v3
GTEX_12ZZX_2726_SM_5N9FT	colon-sigmoid	https://doi.org/10.6084/m9.figshare.24848265.v3
GTEX_12ZZY_2726_SM_5EQ45	colon-sigmoid	https://doi.org/10.6084/m9.figshare.24848265.v3
GTEX_131YS_2926_SM_5EGKI	colon-sigmoid	https://doi.org/10.6084/m9.figshare.24848265.v3
GTEX_132NY_2726_SM_5PNY2	colon-sigmoid	https://doi.org/10.6084/m9.figshare.24848265.v3
GTEX_139TS_2226_SM_5J2N1	colon-sigmoid	https://doi.org/10.6084/m9.figshare.24848265.v3
GTEX_13CF2_1826_SM_5N9GK	colon-sigmoid	https://doi.org/10.6084/m9.figshare.24848265.v3
GTEX_13G51_2126_SM_5IJD9	colon-sigmoid	https://doi.org/10.6084/m9.figshare.24848265.v3
GTEX_13O1R_2426_SM_5KLZZ	colon-sigmoid	https://doi.org/10.6084/m9.figshare.24848265.v3
GTEX_13OVJ_1826_SM_5KM2D	colon-sigmoid	https://doi.org/10.6084/m9.figshare.24848265.v3
GTEX_13OW6_2226_SM_5N9FL	colon-sigmoid	https://doi.org/10.6084/m9.figshare.24848265.v3
GTEX_13OW8_2726_SM_5L3FZ	colon-sigmoid	https://doi.org/10.6084/m9.figshare.24848265.v3
GTEX_13PVQ_2726_SM_5L3H7	colon-sigmoid	https://doi.org/10.6084/m9.figshare.24848265.v3
GTEX_13SLW_2826_SM_5Q5ES	colon-sigmoid	https://doi.org/10.6084/m9.figshare.24848265.v3
GTEX_13X6J_2826_SM_7EPGA	colon-sigmoid	https://doi.org/10.6084/m9.figshare.24848265.v3
GTEX_147GR_2826_SM_5RQK8	colon-sigmoid	https://doi.org/10.6084/m9.figshare.24848265.v3
GTEX_147JS_2626_SM_5S2UX	colon-sigmoid	https://doi.org/10.6084/m9.figshare.24848265.v3
GTEX_148VJ_2426_SM_5NQ9Y	colon-sigmoid	https://doi.org/10.6084/m9.figshare.24848265.v3
GTEX_14A5H_1626_SM_5SIAN	colon-sigmoid	https://doi.org/10.6084/m9.figshare.24848265.v3
GTEX_14BIN_2426_SM_5TDCF	colon-sigmoid	https://doi.org/10.6084/m9.figshare.24848265.v3
GTEX_14C39_1626_SM_5S2P4	colon-sigmoid	https://doi.org/10.6084/m9.figshare.24848265.v3
GTEX_15DYW_2426_SM_7KUG8	colon-sigmoid	https://doi.org/10.6084/m9.figshare.24848265.v3
GTEX_15ER7_2826_SM_6PAN2	colon-sigmoid	https://doi.org/10.6084/m9.figshare.24848265.v3
GTEX_16Z82_2426_SM_7KUMS	colon-sigmoid	https://doi.org/10.6084/m9.figshare.24848265.v3
GTEX_17HG3_1126_SM_7DUFC	colon-sigmoid	https://doi.org/10.6084/m9.figshare.24848265.v3
GTEX_18465_2726_SM_7LT9I	colon-sigmoid	https://doi.org/10.6084/m9.figshare.24848265.v3
GTEX_18A6Q_2226_SM_7LG61	colon-sigmoid	https://doi.org/10.6084/m9.figshare.24848265.v3
GTEX_1A32A_2626_SM_73KX9	colon-sigmoid	https://doi.org/10.6084/m9.figshare.24848265.v3
GTEX_1B8L1_1926_SM_7IGND	colon-sigmoid	https://doi.org/10.6084/m9.figshare.24848265.v3
GTEX_1B996_2726_SM_7DUGG	colon-sigmoid	https://doi.org/10.6084/m9.figshare.24848265.v3
GTEX_1BAJH_2726_SM_7IGNJ	colon-sigmoid	https://doi.org/10.6084/m9.figshare.24848265.v3
GTEX_1C64N_2226_SM_7SB7C	colon-sigmoid	https://doi.org/10.6084/m9.figshare.24848265.v3
GTEX_1C6VQ_2626_SM_7IGMQ	colon-sigmoid	https://doi.org/10.6084/m9.figshare.24848265.v3
GTEX_1CB4G_2726_SM_79OO4	colon-sigmoid	https://doi.org/10.6084/m9.figshare.24848265.v3
GTEX_1E2YA_2526_SM_7IGOU	colon-sigmoid	https://doi.org/10.6084/m9.figshare.24848265.v3
GTEX_1EMGI_2626_SM_7IGNR	colon-sigmoid	https://doi.org/10.6084/m9.figshare.24848265.v3
GTEX_1EU9M_2726_SM_7P8QD	colon-sigmoid	https://doi.org/10.6084/m9.figshare.24848265.v3
GTEX_1F75W_2126_SM_7RHIA	colon-sigmoid	https://doi.org/10.6084/m9.figshare.24848265.v3
GTEX_1GN73_2726_SM_9WYUB	colon-sigmoid	https://doi.org/10.6084/m9.figshare.24848265.v3
GTEX_1GTWX_2626_SM_9WPOT	colon-sigmoid	https://doi.org/10.6084/m9.figshare.24848265.v3
GTEX_1HB9E_2526_SM_D4P35	colon-sigmoid	https://doi.org/10.6084/m9.figshare.24848265.v3
GTEX_1HBPI_2226_SM_9WYTY	colon-sigmoid	https://doi.org/10.6084/m9.figshare.24848265.v3
GTEX_1HSKV_2326_SM_A9SL9	colon-sigmoid	https://doi.org/10.6084/m9.figshare.24848265.v3
GTEX_1I1GP_2826_SM_A9SKZ	colon-sigmoid	https://doi.org/10.6084/m9.figshare.24848265.v3
GTEX_1I1GR_2226_SM_ARL7F	colon-sigmoid	https://doi.org/10.6084/m9.figshare.24848265.v3
GTEX_1IDJH_2826_SM_CJI49	colon-sigmoid	https://doi.org/10.6084/m9.figshare.24848265.v3
GTEX_1IL2U_2526_SM_C1YQV	colon-sigmoid	https://doi.org/10.6084/m9.figshare.24848265.v3
GTEX_1J8EW_2426_SM_CE6T5	colon-sigmoid	https://doi.org/10.6084/m9.figshare.24848265.v3
GTEX_1J8JJ_2426_SM_D4P4A	colon-sigmoid	https://doi.org/10.6084/m9.figshare.24848265.v3
GTEX_1JJEA_2526_SM_CY8HJ	colon-sigmoid	https://doi.org/10.6084/m9.figshare.24848265.v3
GTEX_1JMLX_2526_SM_CY8HX	colon-sigmoid	https://doi.org/10.6084/m9.figshare.24848265.v3
GTEX_1JMQJ_2626_SM_CY8HQ	colon-sigmoid	https://doi.org/10.6084/m9.figshare.24848265.v3
GTEX_1LB8K_2526_SM_DIPEQ	colon-sigmoid	https://doi.org/10.6084/m9.figshare.24848265.v3
GTEX_1LG7Y_2226_SM_E9U5K	colon-sigmoid	https://doi.org/10.6084/m9.figshare.24848265.v3
GTEX_1LSNL_1626_SM_E9TJY	colon-sigmoid	https://doi.org/10.6084/m9.figshare.24848265.v3
GTEX_1PBJI_2526_SM_E6CP4	colon-sigmoid	https://doi.org/10.6084/m9.figshare.24848265.v3
GTEX_1RQEC_2626_SM_EVR3Z	colon-sigmoid	https://doi.org/10.6084/m9.figshare.24848265.v3
GTEX_YJ8O_1426_SM_5PNV9	colon-sigmoid	https://doi.org/10.6084/m9.figshare.24848265.v3
GTEX_Z93S_2626_SM_57WBX	colon-sigmoid	https://doi.org/10.6084/m9.figshare.24848265.v3
GTEX_ZDTS_2726_SM_5L3E2	colon-sigmoid	https://doi.org/10.6084/m9.figshare.24848265.v3
GTEX_ZE7O_2626_SM_51MSS	colon-sigmoid	https://doi.org/10.6084/m9.figshare.24848265.v3
GTEX_ZE9C_2126_SM_4WKGY	colon-sigmoid	https://doi.org/10.6084/m9.figshare.24848265.v3
GTEX_ZVT3_2826_SM_5GU6A	colon-sigmoid	https://doi.org/10.6084/m9.figshare.24848265.v3
GTEX_ZVZQ_2626_SM_59HLB	colon-sigmoid	https://doi.org/10.6084/m9.figshare.24848265.v3
GTEX_ZYT6_2826_SM_5GICX	colon-sigmoid	https://doi.org/10.6084/m9.figshare.24848265.v3
GTEX_117XS_1926_SM_5GICO	breast-mammary-tissue	https://doi.org/10.6084/m9.figshare.24848265.v3
GTEX_11DXW_0626_SM_5N9ER	breast-mammary-tissue	https://doi.org/10.6084/m9.figshare.24848265.v3
GTEX_11DXY_2326_SM_5GICW	breast-mammary-tissue	https://doi.org/10.6084/m9.figshare.24848265.v3
GTEX_11EMC_2026_SM_5A5JV	breast-mammary-tissue	https://doi.org/10.6084/m9.figshare.24848265.v3
GTEX_11EQ9_1826_SM_5Q5AJ	breast-mammary-tissue	https://doi.org/10.6084/m9.figshare.24848265.v3
GTEX_11GS4_2126_SM_5A5KR	breast-mammary-tissue	https://doi.org/10.6084/m9.figshare.24848265.v3
GTEX_11GSO_1926_SM_5A5K3	breast-mammary-tissue	https://doi.org/10.6084/m9.figshare.24848265.v3
GTEX_11GSP_0926_SM_9WYSG	breast-mammary-tissue	https://doi.org/10.6084/m9.figshare.24848265.v3
GTEX_11NV4_2026_SM_5N9DG	breast-mammary-tissue	https://doi.org/10.6084/m9.figshare.24848265.v3
GTEX_11O72_2126_SM_5N9FO	breast-mammary-tissue	https://doi.org/10.6084/m9.figshare.24848265.v3
GTEX_11OF3_1926_SM_59889	breast-mammary-tissue	https://doi.org/10.6084/m9.figshare.24848265.v3
GTEX_11ONC_2126_SM_5HL6E	breast-mammary-tissue	https://doi.org/10.6084/m9.figshare.24848265.v3
GTEX_11P82_1326_SM_5HL62	breast-mammary-tissue	https://doi.org/10.6084/m9.figshare.24848265.v3
GTEX_11PRG_0826_SM_5EQ6A	breast-mammary-tissue	https://doi.org/10.6084/m9.figshare.24848265.v3
GTEX_11TUW_1826_SM_5BC5D	breast-mammary-tissue	https://doi.org/10.6084/m9.figshare.24848265.v3
GTEX_11WQC_1726_SM_5GU4W	breast-mammary-tissue	https://doi.org/10.6084/m9.figshare.24848265.v3
GTEX_11WQK_2426_SM_5GU5C	breast-mammary-tissue	https://doi.org/10.6084/m9.figshare.24848265.v3
GTEX_11ZUS_0826_SM_5FQUY	breast-mammary-tissue	https://doi.org/10.6084/m9.figshare.24848265.v3
GTEX_1269C_2426_SM_5FQSN	breast-mammary-tissue	https://doi.org/10.6084/m9.figshare.24848265.v3
GTEX_12ZZX_1126_SM_5EGKB	breast-mammary-tissue	https://doi.org/10.6084/m9.figshare.24848265.v3
GTEX_1313W_0826_SM_5EQ4T	breast-mammary-tissue	https://doi.org/10.6084/m9.figshare.24848265.v3
GTEX_131YS_0626_SM_5EGKL	breast-mammary-tissue	https://doi.org/10.6084/m9.figshare.24848265.v3
GTEX_132NY_0826_SM_5K7Y7	breast-mammary-tissue	https://doi.org/10.6084/m9.figshare.24848265.v3
GTEX_13CF2_2026_SM_5K7VI	breast-mammary-tissue	https://doi.org/10.6084/m9.figshare.24848265.v3
GTEX_13FTY_2226_SM_5J1ND	breast-mammary-tissue	https://doi.org/10.6084/m9.figshare.24848265.v3
GTEX_13OW8_0226_SM_5K7UP	breast-mammary-tissue	https://doi.org/10.6084/m9.figshare.24848265.v3
GTEX_13PVQ_1026_SM_5KM3M	breast-mammary-tissue	https://doi.org/10.6084/m9.figshare.24848265.v3
GTEX_13QIC_2326_SM_5LU5N	breast-mammary-tissue	https://doi.org/10.6084/m9.figshare.24848265.v3
GTEX_13SLW_2526_SM_62LDQ	breast-mammary-tissue	https://doi.org/10.6084/m9.figshare.24848265.v3
GTEX_13SLX_2326_SM_5ZZWE	breast-mammary-tissue	https://doi.org/10.6084/m9.figshare.24848265.v3
GTEX_13VXU_2826_SM_664MA	breast-mammary-tissue	https://doi.org/10.6084/m9.figshare.24848265.v3
GTEX_144GL_2026_SM_5LU3O	breast-mammary-tissue	https://doi.org/10.6084/m9.figshare.24848265.v3
GTEX_145MF_2226_SM_7EPIR	breast-mammary-tissue	https://doi.org/10.6084/m9.figshare.24848265.v3
GTEX_147F4_2826_SM_5NQBN	breast-mammary-tissue	https://doi.org/10.6084/m9.figshare.24848265.v3
GTEX_14ABY_2126_SM_5QGQZ	breast-mammary-tissue	https://doi.org/10.6084/m9.figshare.24848265.v3
GTEX_14BMV_0626_SM_793AU	breast-mammary-tissue	https://doi.org/10.6084/m9.figshare.24848265.v3
GTEX_14E7W_0826_SM_62LEJ	breast-mammary-tissue	https://doi.org/10.6084/m9.figshare.24848265.v3
GTEX_14PN4_0626_SM_62LFP	breast-mammary-tissue	https://doi.org/10.6084/m9.figshare.24848265.v3
GTEX_15ER7_1626_SM_6PAMZ	breast-mammary-tissue	https://doi.org/10.6084/m9.figshare.24848265.v3
GTEX_16YQH_2826_SM_6PAMY	breast-mammary-tissue	https://doi.org/10.6084/m9.figshare.24848265.v3
GTEX_17EVQ_0426_SM_7LG57	breast-mammary-tissue	https://doi.org/10.6084/m9.figshare.24848265.v3
GTEX_17HG3_0126_SM_7IGNH	breast-mammary-tissue	https://doi.org/10.6084/m9.figshare.24848265.v3
GTEX_17HHY_0926_SM_793C1	breast-mammary-tissue	https://doi.org/10.6084/m9.figshare.24848265.v3
GTEX_17MF6_0326_SM_7EPH5	breast-mammary-tissue	https://doi.org/10.6084/m9.figshare.24848265.v3
GTEX_18465_2026_SM_718AP	breast-mammary-tissue	https://doi.org/10.6084/m9.figshare.24848265.v3
GTEX_18A6Q_0926_SM_7LG4N	breast-mammary-tissue	https://doi.org/10.6084/m9.figshare.24848265.v3
GTEX_18A7A_0726_SM_7LTAI	breast-mammary-tissue	https://doi.org/10.6084/m9.figshare.24848265.v3
GTEX_1A8G7_2426_SM_731AK	breast-mammary-tissue	https://doi.org/10.6084/m9.figshare.24848265.v3
GTEX_1AX9I_0726_SM_73KWV	breast-mammary-tissue	https://doi.org/10.6084/m9.figshare.24848265.v3
GTEX_1B8L1_2426_SM_9WYTE	breast-mammary-tissue	https://doi.org/10.6084/m9.figshare.24848265.v3
GTEX_1B8SG_1226_SM_7IGPF	breast-mammary-tissue	https://doi.org/10.6084/m9.figshare.24848265.v3
GTEX_1B933_2526_SM_7IGO5	breast-mammary-tissue	https://doi.org/10.6084/m9.figshare.24848265.v3
GTEX_1C6VQ_0426_SM_79OOX	breast-mammary-tissue	https://doi.org/10.6084/m9.figshare.24848265.v3
GTEX_1C6VS_0726_SM_7EPHF	breast-mammary-tissue	https://doi.org/10.6084/m9.figshare.24848265.v3
GTEX_1C6WA_2426_SM_7SB86	breast-mammary-tissue	https://doi.org/10.6084/m9.figshare.24848265.v3
GTEX_1CB4G_2326_SM_79OOI	breast-mammary-tissue	https://doi.org/10.6084/m9.figshare.24848265.v3
GTEX_1E2YA_2726_SM_7IGPW	breast-mammary-tissue	https://doi.org/10.6084/m9.figshare.24848265.v3
GTEX_1EKGG_2626_SM_7IGPY	breast-mammary-tissue	https://doi.org/10.6084/m9.figshare.24848265.v3
GTEX_1EWIQ_1726_SM_7SB7T	breast-mammary-tissue	https://doi.org/10.6084/m9.figshare.24848265.v3
GTEX_1F6I4_2526_SM_7SB8F	breast-mammary-tissue	https://doi.org/10.6084/m9.figshare.24848265.v3
GTEX_1F75A_1826_SM_7SB8G	breast-mammary-tissue	https://doi.org/10.6084/m9.figshare.24848265.v3
GTEX_1GF9V_2526_SM_7SB8K	breast-mammary-tissue	https://doi.org/10.6084/m9.figshare.24848265.v3
GTEX_1GMRU_0826_SM_9WYT7	breast-mammary-tissue	https://doi.org/10.6084/m9.figshare.24848265.v3
GTEX_1GN2E_2226_SM_9WG6J	breast-mammary-tissue	https://doi.org/10.6084/m9.figshare.24848265.v3
GTEX_1GPI6_0626_SM_7RHHJ	breast-mammary-tissue	https://doi.org/10.6084/m9.figshare.24848265.v3
GTEX_1GZ4I_2826_SM_9MQK5	breast-mammary-tissue	https://doi.org/10.6084/m9.figshare.24848265.v3
GTEX_1GZHY_0726_SM_9WG6B	breast-mammary-tissue	https://doi.org/10.6084/m9.figshare.24848265.v3
GTEX_1H4P4_2226_SM_9MQKQ	breast-mammary-tissue	https://doi.org/10.6084/m9.figshare.24848265.v3
GTEX_1HCU8_0126_SM_ADEHH	breast-mammary-tissue	https://doi.org/10.6084/m9.figshare.24848265.v3
GTEX_1HSKV_2026_SM_CMKGX	breast-mammary-tissue	https://doi.org/10.6084/m9.figshare.24848265.v3
GTEX_1HT8W_2226_SM_CGQEC	breast-mammary-tissue	https://doi.org/10.6084/m9.figshare.24848265.v3
GTEX_1I1GP_0426_SM_COH3N	breast-mammary-tissue	https://doi.org/10.6084/m9.figshare.24848265.v3
GTEX_1I1GV_2426_SM_CGQFM	breast-mammary-tissue	https://doi.org/10.6084/m9.figshare.24848265.v3
GTEX_1IDJH_2226_SM_E6CJV	breast-mammary-tissue	https://doi.org/10.6084/m9.figshare.24848265.v3
GTEX_1IKJJ_2326_SM_COH3U	breast-mammary-tissue	https://doi.org/10.6084/m9.figshare.24848265.v3
GTEX_1IKOH_2326_SM_CM2TW	breast-mammary-tissue	https://doi.org/10.6084/m9.figshare.24848265.v3
GTEX_1IOXB_1926_SM_ARL8E	breast-mammary-tissue	https://doi.org/10.6084/m9.figshare.24848265.v3
GTEX_1IY9M_2726_SM_CMKG5	breast-mammary-tissue	https://doi.org/10.6084/m9.figshare.24848265.v3
GTEX_1J8EW_2626_SM_CL53E	breast-mammary-tissue	https://doi.org/10.6084/m9.figshare.24848265.v3
GTEX_1JMLX_2026_SM_CMKGN	breast-mammary-tissue	https://doi.org/10.6084/m9.figshare.24848265.v3
GTEX_1KD4Q_2326_SM_D4P3M	breast-mammary-tissue	https://doi.org/10.6084/m9.figshare.24848265.v3
GTEX_1KD5A_1926_SM_DKPQA	breast-mammary-tissue	https://doi.org/10.6084/m9.figshare.24848265.v3
GTEX_1M4P7_2626_SM_E9U5F	breast-mammary-tissue	https://doi.org/10.6084/m9.figshare.24848265.v3
GTEX_1MA7X_1626_SM_E9U5B	breast-mammary-tissue	https://doi.org/10.6084/m9.figshare.24848265.v3
GTEX_1MJK2_2226_SM_EVYCR	breast-mammary-tissue	https://doi.org/10.6084/m9.figshare.24848265.v3
GTEX_1N2EE_2126_SM_E8VNN	breast-mammary-tissue	https://doi.org/10.6084/m9.figshare.24848265.v3
GTEX_1N5O9_1126_SM_DTXEQ	breast-mammary-tissue	https://doi.org/10.6084/m9.figshare.24848265.v3
GTEX_1NV8Z_2826_SM_E8VME	breast-mammary-tissue	https://doi.org/10.6084/m9.figshare.24848265.v3
GTEX_1POEN_0926_SM_DTX88	breast-mammary-tissue	https://doi.org/10.6084/m9.figshare.24848265.v3
GTEX_1PPGY_1526_SM_EVYBK	breast-mammary-tissue	https://doi.org/10.6084/m9.figshare.24848265.v3
GTEX_1QMI2_0726_SM_E9J4F	breast-mammary-tissue	https://doi.org/10.6084/m9.figshare.24848265.v3
GTEX_1RQEC_2026_SM_DTXDM	breast-mammary-tissue	https://doi.org/10.6084/m9.figshare.24848265.v3
GTEX_YFC4_1426_SM_5IFJG	breast-mammary-tissue	https://doi.org/10.6084/m9.figshare.24848265.v3
GTEX_YJ8O_2226_SM_5IFHW	breast-mammary-tissue	https://doi.org/10.6084/m9.figshare.24848265.v3
GTEX_ZAK1_1326_SM_EVYAS	breast-mammary-tissue	https://doi.org/10.6084/m9.figshare.24848265.v3
GTEX_ZDXO_0126_SM_5S2ND	breast-mammary-tissue	https://doi.org/10.6084/m9.figshare.24848265.v3
GTEX_ZU9S_1926_SM_5NQBP	breast-mammary-tissue	https://doi.org/10.6084/m9.figshare.24848265.v3
GTEX_ZUA1_1526_SM_59HLS	breast-mammary-tissue	https://doi.org/10.6084/m9.figshare.24848265.v3
GTEX_ZVTK_0326_SM_51MRR	breast-mammary-tissue	https://doi.org/10.6084/m9.figshare.24848265.v3
GTEX_ZVZQ_0826_SM_51MRF	breast-mammary-tissue	https://doi.org/10.6084/m9.figshare.24848265.v3
GTEX_ZYFC_0826_SM_5E44K	breast-mammary-tissue	https://doi.org/10.6084/m9.figshare.24848265.v3
GTEX_ZYT6_0126_SM_5E45J	breast-mammary-tissue	https://doi.org/10.6084/m9.figshare.24848265.v3
GTEX_111FC_3126_SM_5GZZ2	brain-cortex	https://doi.org/10.6084/m9.figshare.24848265.v3
GTEX_1128S_2726_SM_5H12C	brain-cortex	https://doi.org/10.6084/m9.figshare.24848265.v3
GTEX_117XS_3026_SM_5N9CA	brain-cortex	https://doi.org/10.6084/m9.figshare.24848265.v3
GTEX_11DXW_1126_SM_5H12Q	brain-cortex	https://doi.org/10.6084/m9.figshare.24848265.v3
GTEX_11DXY_3226_SM_5GIDE	brain-cortex	https://doi.org/10.6084/m9.figshare.24848265.v3
GTEX_11EMC_3226_SM_5EGKW	brain-cortex	https://doi.org/10.6084/m9.figshare.24848265.v3
GTEX_11GS4_3126_SM_5A5LH	brain-cortex	https://doi.org/10.6084/m9.figshare.24848265.v3
GTEX_11GSO_2926_SM_5HL73	brain-cortex	https://doi.org/10.6084/m9.figshare.24848265.v3
GTEX_11GSP_3226_SM_5986O	brain-cortex	https://doi.org/10.6084/m9.figshare.24848265.v3
GTEX_11NUK_2926_SM_5A5MD	brain-cortex	https://doi.org/10.6084/m9.figshare.24848265.v3
GTEX_11NV4_2126_SM_5N9DS	brain-cortex	https://doi.org/10.6084/m9.figshare.24848265.v3
GTEX_11O72_2926_SM_5BC4V	brain-cortex	https://doi.org/10.6084/m9.figshare.24848265.v3
GTEX_11OC5_0726_SM_5P9JK	brain-cortex	https://doi.org/10.6084/m9.figshare.24848265.v3
GTEX_11OF3_2926_SM_5HL78	brain-cortex	https://doi.org/10.6084/m9.figshare.24848265.v3
GTEX_11ONC_2926_SM_5P9JM	brain-cortex	https://doi.org/10.6084/m9.figshare.24848265.v3
GTEX_11PRG_2926_SM_5987A	brain-cortex	https://doi.org/10.6084/m9.figshare.24848265.v3
GTEX_11WQK_3026_SM_5EQL6	brain-cortex	https://doi.org/10.6084/m9.figshare.24848265.v3
GTEX_11ZUS_2926_SM_5FQSL	brain-cortex	https://doi.org/10.6084/m9.figshare.24848265.v3
GTEX_12126_1026_SM_5P9JJ	brain-cortex	https://doi.org/10.6084/m9.figshare.24848265.v3
GTEX_12WSC_3026_SM_5GCNF	brain-cortex	https://doi.org/10.6084/m9.figshare.24848265.v3
GTEX_12WSD_3126_SM_5HL7P	brain-cortex	https://doi.org/10.6084/m9.figshare.24848265.v3
GTEX_12WSH_3026_SM_5CVNI	brain-cortex	https://doi.org/10.6084/m9.figshare.24848265.v3
GTEX_12ZZX_2926_SM_5GCOQ	brain-cortex	https://doi.org/10.6084/m9.figshare.24848265.v3
GTEX_12ZZY_3026_SM_5GCOU	brain-cortex	https://doi.org/10.6084/m9.figshare.24848265.v3
GTEX_12ZZZ_3026_SM_5BC67	brain-cortex	https://doi.org/10.6084/m9.figshare.24848265.v3
GTEX_1313W_3126_SM_5LZUI	brain-cortex	https://doi.org/10.6084/m9.figshare.24848265.v3
GTEX_131YS_3126_SM_5KLYT	brain-cortex	https://doi.org/10.6084/m9.figshare.24848265.v3
GTEX_1399T_3026_SM_5KLZC	brain-cortex	https://doi.org/10.6084/m9.figshare.24848265.v3
GTEX_13FLW_1426_SM_5K7YE	brain-cortex	https://doi.org/10.6084/m9.figshare.24848265.v3
GTEX_13FXS_3126_SM_5J2NN	brain-cortex	https://doi.org/10.6084/m9.figshare.24848265.v3
GTEX_13G51_3026_SM_5IJB8	brain-cortex	https://doi.org/10.6084/m9.figshare.24848265.v3
GTEX_13JVG_3126_SM_5L3FH	brain-cortex	https://doi.org/10.6084/m9.figshare.24848265.v3
GTEX_13NYB_3026_SM_5IJD7	brain-cortex	https://doi.org/10.6084/m9.figshare.24848265.v3
GTEX_13NYC_2826_SM_5K7WR	brain-cortex	https://doi.org/10.6084/m9.figshare.24848265.v3
GTEX_13O3Q_2926_SM_5KM45	brain-cortex	https://doi.org/10.6084/m9.figshare.24848265.v3
GTEX_13OVH_3026_SM_5MR4N	brain-cortex	https://doi.org/10.6084/m9.figshare.24848265.v3
GTEX_13OVJ_2826_SM_5L3GW	brain-cortex	https://doi.org/10.6084/m9.figshare.24848265.v3
GTEX_13OW6_3026_SM_5J2MI	brain-cortex	https://doi.org/10.6084/m9.figshare.24848265.v3
GTEX_13OW7_3026_SM_5L3GY	brain-cortex	https://doi.org/10.6084/m9.figshare.24848265.v3
GTEX_13OW8_2826_SM_5L3GC	brain-cortex	https://doi.org/10.6084/m9.figshare.24848265.v3
GTEX_13PVQ_3026_SM_5SI93	brain-cortex	https://doi.org/10.6084/m9.figshare.24848265.v3
GTEX_13QIC_2926_SM_5J2NF	brain-cortex	https://doi.org/10.6084/m9.figshare.24848265.v3
GTEX_13S7M_3126_SM_5RQJQ	brain-cortex	https://doi.org/10.6084/m9.figshare.24848265.v3
GTEX_13SLX_3126_SM_5S2Q5	brain-cortex	https://doi.org/10.6084/m9.figshare.24848265.v3
GTEX_13VXU_2926_SM_5LU5C	brain-cortex	https://doi.org/10.6084/m9.figshare.24848265.v3
GTEX_13X6J_3026_SM_5Q5CU	brain-cortex	https://doi.org/10.6084/m9.figshare.24848265.v3
GTEX_144FL_3026_SM_5O99C	brain-cortex	https://doi.org/10.6084/m9.figshare.24848265.v3
GTEX_144GL_3026_SM_5Q5CW	brain-cortex	https://doi.org/10.6084/m9.figshare.24848265.v3
GTEX_145MF_2726_SM_5O995	brain-cortex	https://doi.org/10.6084/m9.figshare.24848265.v3
GTEX_145MG_3026_SM_5RQJA	brain-cortex	https://doi.org/10.6084/m9.figshare.24848265.v3
GTEX_145MH_3026_SM_5Q5DZ	brain-cortex	https://doi.org/10.6084/m9.figshare.24848265.v3
GTEX_147GR_3026_SM_5S2ML	brain-cortex	https://doi.org/10.6084/m9.figshare.24848265.v3
GTEX_14ASI_3026_SM_5S2PN	brain-cortex	https://doi.org/10.6084/m9.figshare.24848265.v3
GTEX_14BIL_3026_SM_7EWD4	brain-cortex	https://doi.org/10.6084/m9.figshare.24848265.v3
GTEX_14BIN_3226_SM_62LDR	brain-cortex	https://doi.org/10.6084/m9.figshare.24848265.v3
GTEX_14BMV_3026_SM_5S2PQ	brain-cortex	https://doi.org/10.6084/m9.figshare.24848265.v3
GTEX_14C39_3126_SM_5ZZW6	brain-cortex	https://doi.org/10.6084/m9.figshare.24848265.v3
GTEX_14JG1_3026_SM_5YYAA	brain-cortex	https://doi.org/10.6084/m9.figshare.24848265.v3
GTEX_14JIY_2926_SM_69LPT	brain-cortex	https://doi.org/10.6084/m9.figshare.24848265.v3
GTEX_14PJM_3126_SM_6EU2R	brain-cortex	https://doi.org/10.6084/m9.figshare.24848265.v3
GTEX_15ER7_3126_SM_7KUGH	brain-cortex	https://doi.org/10.6084/m9.figshare.24848265.v3
GTEX_15G19_2926_SM_7KUFL	brain-cortex	https://doi.org/10.6084/m9.figshare.24848265.v3
GTEX_15SHU_3126_SM_6M46H	brain-cortex	https://doi.org/10.6084/m9.figshare.24848265.v3
GTEX_16GPK_3026_SM_79ON9	brain-cortex	https://doi.org/10.6084/m9.figshare.24848265.v3
GTEX_16YQH_3026_SM_79OMM	brain-cortex	https://doi.org/10.6084/m9.figshare.24848265.v3
GTEX_16Z82_3026_SM_79ON3	brain-cortex	https://doi.org/10.6084/m9.figshare.24848265.v3
GTEX_17EVP_3026_SM_7IGQL	brain-cortex	https://doi.org/10.6084/m9.figshare.24848265.v3
GTEX_17EVQ_2826_SM_7IGQK	brain-cortex	https://doi.org/10.6084/m9.figshare.24848265.v3
GTEX_17HG3_2926_SM_79ON8	brain-cortex	https://doi.org/10.6084/m9.figshare.24848265.v3
GTEX_17HHY_3026_SM_79OKP	brain-cortex	https://doi.org/10.6084/m9.figshare.24848265.v3
GTEX_17MF6_2926_SM_7LTAW	brain-cortex	https://doi.org/10.6084/m9.figshare.24848265.v3
GTEX_18465_3026_SM_7LG6Y	brain-cortex	https://doi.org/10.6084/m9.figshare.24848265.v3
GTEX_18A6Q_2926_SM_718AR	brain-cortex	https://doi.org/10.6084/m9.figshare.24848265.v3
GTEX_1A8G6_2926_SM_731CK	brain-cortex	https://doi.org/10.6084/m9.figshare.24848265.v3
GTEX_1A8G7_3126_SM_7IGP7	brain-cortex	https://doi.org/10.6084/m9.figshare.24848265.v3
GTEX_1AX9I_3026_SM_73KUH	brain-cortex	https://doi.org/10.6084/m9.figshare.24848265.v3
GTEX_1B8L1_3026_SM_7EPHK	brain-cortex	https://doi.org/10.6084/m9.figshare.24848265.v3
GTEX_1B8SF_3126_SM_73KU1	brain-cortex	https://doi.org/10.6084/m9.figshare.24848265.v3
GTEX_1B8SG_1726_SM_73KXK	brain-cortex	https://doi.org/10.6084/m9.figshare.24848265.v3
GTEX_1B933_3126_SM_7P8RL	brain-cortex	https://doi.org/10.6084/m9.figshare.24848265.v3
GTEX_1C64N_3026_SM_7MGVU	brain-cortex	https://doi.org/10.6084/m9.figshare.24848265.v3
GTEX_1C6VQ_3026_SM_7IGPU	brain-cortex	https://doi.org/10.6084/m9.figshare.24848265.v3
GTEX_1C6VS_3026_SM_79OLA	brain-cortex	https://doi.org/10.6084/m9.figshare.24848265.v3
GTEX_1C6WA_3026_SM_7P8RQ	brain-cortex	https://doi.org/10.6084/m9.figshare.24848265.v3
GTEX_1CAV2_2726_SM_7IGNN	brain-cortex	https://doi.org/10.6084/m9.figshare.24848265.v3
GTEX_1E1VI_3026_SM_7RHHU	brain-cortex	https://doi.org/10.6084/m9.figshare.24848265.v3
GTEX_1E2YA_3026_SM_7IGO7	brain-cortex	https://doi.org/10.6084/m9.figshare.24848265.v3
GTEX_1EKGG_2926_SM_7EPIH	brain-cortex	https://doi.org/10.6084/m9.figshare.24848265.v3
GTEX_1EMGI_3026_SM_7P8P6	brain-cortex	https://doi.org/10.6084/m9.figshare.24848265.v3
GTEX_1EN7A_3026_SM_7PBYT	brain-cortex	https://doi.org/10.6084/m9.figshare.24848265.v3
GTEX_1EWIQ_3126_SM_7MXTI	brain-cortex	https://doi.org/10.6084/m9.figshare.24848265.v3
GTEX_1EX96_3026_SM_7RHH5	brain-cortex	https://doi.org/10.6084/m9.figshare.24848265.v3
GTEX_1F6I4_3126_SM_7P8SD	brain-cortex	https://doi.org/10.6084/m9.figshare.24848265.v3
GTEX_1F75A_3026_SM_9KNU2	brain-cortex	https://doi.org/10.6084/m9.figshare.24848265.v3
GTEX_1F7RK_1826_SM_7RHI4	brain-cortex	https://doi.org/10.6084/m9.figshare.24848265.v3
GTEX_1GF9V_2926_SM_7PBXO	brain-cortex	https://doi.org/10.6084/m9.figshare.24848265.v3
GTEX_1GMRU_3026_SM_7P8TC	brain-cortex	https://doi.org/10.6084/m9.figshare.24848265.v3
GTEX_1GN1V_3126_SM_7PBZG	brain-cortex	https://doi.org/10.6084/m9.figshare.24848265.v3
GTEX_1GN2E_3026_SM_9WG6I	brain-cortex	https://doi.org/10.6084/m9.figshare.24848265.v3
GTEX_1GN73_3126_SM_9KNTY	brain-cortex	https://doi.org/10.6084/m9.figshare.24848265.v3
GTEX_1GZ2Q_3226_SM_9WG6L	brain-cortex	https://doi.org/10.6084/m9.figshare.24848265.v3
GTEX_1GZ4I_3026_SM_9KNTX	brain-cortex	https://doi.org/10.6084/m9.figshare.24848265.v3
GTEX_1GZHY_3126_SM_9QEHH	brain-cortex	https://doi.org/10.6084/m9.figshare.24848265.v3
GTEX_1H3O1_1726_SM_9WYSR	brain-cortex	https://doi.org/10.6084/m9.figshare.24848265.v3
GTEX_1HB9E_2926_SM_D4P3S	brain-cortex	https://doi.org/10.6084/m9.figshare.24848265.v3
GTEX_1HBPI_2826_SM_ARZNO	brain-cortex	https://doi.org/10.6084/m9.figshare.24848265.v3
GTEX_1HCU6_3126_SM_CL54L	brain-cortex	https://doi.org/10.6084/m9.figshare.24848265.v3
GTEX_1HFI6_3026_SM_CNPPJ	brain-cortex	https://doi.org/10.6084/m9.figshare.24848265.v3
GTEX_1HGF4_3126_SM_CL54M	brain-cortex	https://doi.org/10.6084/m9.figshare.24848265.v3
GTEX_1HSKV_3026_SM_A96SL	brain-cortex	https://doi.org/10.6084/m9.figshare.24848265.v3
GTEX_1HT8W_3026_SM_CGQEO	brain-cortex	https://doi.org/10.6084/m9.figshare.24848265.v3
GTEX_1I1GQ_3026_SM_CL55K	brain-cortex	https://doi.org/10.6084/m9.figshare.24848265.v3
GTEX_1I1GR_2926_SM_CNNQG	brain-cortex	https://doi.org/10.6084/m9.figshare.24848265.v3
GTEX_1I1GV_3126_SM_A96SF	brain-cortex	https://doi.org/10.6084/m9.figshare.24848265.v3
GTEX_1IDJH_3026_SM_CL53B	brain-cortex	https://doi.org/10.6084/m9.figshare.24848265.v3
GTEX_1IKJJ_2926_SM_A9G2N	brain-cortex	https://doi.org/10.6084/m9.figshare.24848265.v3
GTEX_1IKK5_2926_SM_ARU7Q	brain-cortex	https://doi.org/10.6084/m9.figshare.24848265.v3
GTEX_1IL2U_3026_SM_C1YSH	brain-cortex	https://doi.org/10.6084/m9.figshare.24848265.v3
GTEX_1IOXB_3126_SM_CKZO1	brain-cortex	https://doi.org/10.6084/m9.figshare.24848265.v3
GTEX_1IY9M_3026_SM_A9G37	brain-cortex	https://doi.org/10.6084/m9.figshare.24848265.v3
GTEX_1JJEA_2826_SM_ARU8R	brain-cortex	https://doi.org/10.6084/m9.figshare.24848265.v3
GTEX_1JMLX_2926_SM_CL54C	brain-cortex	https://doi.org/10.6084/m9.figshare.24848265.v3
GTEX_1KD4Q_2926_SM_D3L9N	brain-cortex	https://doi.org/10.6084/m9.figshare.24848265.v3
[truncated: 760 more rows]
